# Supplementary material for: 1,5-Bis(4-bromo­phen­yl)-3-phenyl­pentane-1,5-dione
Source: Acta Crystallogr Sect E Struct Rep Online. 2008 Aug 6;64(Pt 9):o1665. doi: 10.1107/S1600536808023970 (PMC2960541; doi:10.1107/S1600536808023970)
Supplement: Supplementary file 1 [file e-64-o1665-sup1.cif]

##############################################################################
###                                                                        ###
###        Electronic paper (Acta Crystallographica Section E)             ###
###                                                                        ###
##############################################################################
#                                                                            #
# This CIF contains the data in a paper accepted for publication in Acta     #
# Crystallographica Section E. It conforms to the requirements of Notes      #
# for Authors for Section E, and has been peer reviewed under the auspices   #
# of the IUCr Commission on Journals.                                        #
#                                                                            #
# Full details of the Crystallographic Information File format               #
# are given in the paper "The Crystallographic Information File (CIF):       #
# a New Standard Archive File for Crystallography" by S. R. Hall, F. H.      #
# Allen and I. D. Brown [Acta Cryst. (1991), A47, 655-685].                  #
#                                                                            #
# The current version of the core CIF dictionary is obtainable from          #
# ftp://ftp.iucr.org/pub/cif_core.dic. The current version number is 2.4.    #
#                                                                            #
# Software is freely available for graphical display of the structure(s) in  #
# this CIF.  For information consult the CIF home page http://www.iucr.org/  #
# cif/home.html                                                              #
#                                                                            #
# This file may be used for bona fide research purposes within the           #
# scientific community so long as proper attribution is given to the journal # 
# article from which it was obtained.                                        #
#                                                                            #
##############################################################################
                                             
data_I
_audit_creation_method     SHELXL97
_chemical_name_systematic
;
1,5-Bis(4-bromophenyl)-3-phenylpentane-1,5-dione
;
_chemical_name_common     ?
_chemical_formula_moiety     'C23 H18 Br2 O2'
_chemical_formula_sum     'C23 H18 Br2 O2'
_chemical_formula_iupac     'C23 H18 Br2 O2'
_chemical_formula_weight     486.19
_chemical_melting_point     ?
_symmetry_cell_setting     monoclinic
_symmetry_space_group_name_H-M     'P 21/c'
loop_
    _symmetry_equiv_pos_as_xyz
    'x, y, z'
    '-x, y+1/2, -z+1/2'
    '-x, -y, -z'
    'x, -y-1/2, z-1/2'
_cell_length_a     26.460(3)
_cell_length_b     6.2080(17)
_cell_length_c     26.320(3)
_cell_angle_alpha     90.00
_cell_angle_beta     112.020(2)
_cell_angle_gamma     90.00
_cell_volume     4008.0(12)
_cell_formula_units_Z     8
_cell_measurement_reflns_used     3565
_cell_measurement_theta_min     2.493
_cell_measurement_theta_max     23.968
_cell_measurement_temperature     298(2)
_exptl_crystal_description     needle
_exptl_crystal_colour     colourless
_exptl_crystal_size_max     0.40
_exptl_crystal_size_mid     0.35
_exptl_crystal_size_min     0.18
_exptl_crystal_density_diffrn     1.611
_exptl_crystal_density_meas     ?
_exptl_crystal_density_method     'not measured'
_exptl_crystal_F_000     1936
_exptl_absorpt_coefficient_mu     4.060
_exptl_absorpt_correction_type     multi-scan
_exptl_absorpt_process_details     '(SADABS; Sheldrick, 1996)'
_exptl_absorpt_correction_T_min     0.2935
_exptl_absorpt_correction_T_max     0.5286
_exptl_special_details
;
;
_diffrn_ambient_temperature     298(2)
_diffrn_radiation_type     MoK\a
_diffrn_radiation_wavelength     0.71073
_diffrn_radiation_source     'fine-focus sealed tube'
_diffrn_radiation_monochromator     graphite
_diffrn_measurement_device_type     'Siemens SMART CCD area-detector'
_diffrn_measurement_method     '\f and \w'
_diffrn_detector_area_resol_mean     ?
_diffrn_reflns_number     18598
_diffrn_reflns_av_R_equivalents     0.1139
_diffrn_reflns_av_sigmaI/netI     0.1492
_diffrn_reflns_theta_min     1.56
_diffrn_reflns_theta_max     25.01
_diffrn_reflns_theta_full     25.01
_diffrn_measured_fraction_theta_max     0.983
_diffrn_measured_fraction_theta_full     0.983
_diffrn_reflns_limit_h_min     -31
_diffrn_reflns_limit_h_max     31
_diffrn_reflns_limit_k_min     -7
_diffrn_reflns_limit_k_max     7
_diffrn_reflns_limit_l_min     -31
_diffrn_reflns_limit_l_max     25
_diffrn_standards_number     ?
_diffrn_standards_interval_count     ?
_diffrn_standards_interval_time     ?
_diffrn_standards_decay_%     ?
_refine_special_details
;
Refinement of <i>F</i>^2^ against ALL reflections. The weighted <i>R</i>-factor
<i>wR</i> and goodness of fit <i>S</i> are based on <i>F</i>^2^, conventional
<i>R</i>-factors <i>R</i> are based on <i>F</i>, with <i>F</i> set to zero for
negative <i>F</i>^2^. The threshold expression of <i>F</i>^2^ >
\s(<i>F</i>^2^) is used only for calculating <i>R</i>-factors(gt) <i>etc</i>.
and is not relevant to the choice of reflections for refinement.
<i>R</i>-factors based on <i>F</i>^2^ are statistically about twice as large
as those based on <i>F</i>, and <i>R</i>- factors based on ALL data will be
even larger.
;
_reflns_number_total     6974
_reflns_number_gt     3492
_reflns_threshold_expression     I>2\s(I)
_refine_ls_structure_factor_coef     Fsqd
_refine_ls_matrix_type     full
_refine_ls_R_factor_all     0.1772
_refine_ls_R_factor_gt     0.0986
_refine_ls_wR_factor_gt     0.2574
_refine_ls_wR_factor_ref     0.3010
_refine_ls_goodness_of_fit_ref     0.926
_refine_ls_restrained_S_all     0.926
_refine_ls_number_reflns     6974
_refine_ls_number_parameters     487
_refine_ls_number_restraints     0
_refine_ls_hydrogen_treatment     constr
_refine_ls_weighting_scheme     calc
_refine_ls_weighting_details
      'calc w = 1/[\s^2^(Fo^2^)+(0.1338P)^2^+45.7826P] where P=(Fo^2^+2Fc^2^)/3'
_atom_sites_solution_hydrogens     geom
_atom_sites_solution_primary     direct
_atom_sites_solution_secondary     difmap
_refine_ls_shift/su_max     0.003
_refine_ls_shift/su_mean     0.000
_refine_diff_density_max     0.984
_refine_diff_density_min     -1.007
_refine_ls_extinction_method     none
_refine_ls_extinction_coef     ?
loop_
    _atom_type_symbol
    _atom_type_description
    _atom_type_scat_dispersion_real
    _atom_type_scat_dispersion_imag
    _atom_type_scat_source
    'C' 'C' 0.0033 0.0016
                         'International Tables Vol C Tables 4.2.6.8 and 6.1.1.4'
    'H' 'H' 0.0000 0.0000
                         'International Tables Vol C Tables 4.2.6.8 and 6.1.1.4'
    'O' 'O' 0.0106 0.0060
                         'International Tables Vol C Tables 4.2.6.8 and 6.1.1.4'
    'Br' 'Br' -0.2901 2.4595
                         'International Tables Vol C Tables 4.2.6.8 and 6.1.1.4'
_computing_data_collection     'SMART (Siemens, 1996)'
_computing_cell_refinement     'SAINT (Siemens, 1996)'
_computing_data_reduction     'SAINT (Siemens, 1996)'
_computing_structure_solution     'SHELXS97 (Sheldrick, 2008)'
_computing_structure_refinement     'SHELXL97 (Sheldrick, 2008)'
_computing_molecular_graphics     'SHELXTL (Sheldrick, 2008)'
_computing_publication_material     'SHELXTL (Sheldrick, 2008)'
loop_
    _atom_site_type_symbol
    _atom_site_label
    _atom_site_fract_x
    _atom_site_fract_y
    _atom_site_fract_z
    _atom_site_U_iso_or_equiv
    _atom_site_adp_type
    _atom_site_calc_flag
    _atom_site_refinement_flags
    _atom_site_occupancy
    _atom_site_disorder_assembly
    _atom_site_disorder_group
    Br Br1 0.73025(7) 0.3535(3) 0.61892(7) 0.0740(6) Uani d . 1 . .
    Br Br2 0.37401(6) 0.3627(3) 0.99418(7) 0.0764(6) Uani d . 1 . .
    Br Br3 1.11853(7) 0.2623(3) 0.50238(7) 0.0784(6) Uani d . 1 . .
    Br Br4 0.74151(7) 0.2505(3) 0.84625(8) 0.0806(6) Uani d . 1 . .
    O O1 0.6129(4) 1.0109(15) 0.7515(4) 0.057(3) Uani d . 1 . .
    O O2 0.5077(4) 0.9997(15) 0.8761(5) 0.066(3) Uani d . 1 . .
    O O3 1.0173(4) 0.9354(15) 0.6476(4) 0.054(2) Uani d . 1 . .
    O O4 0.9006(4) 0.9293(17) 0.7644(4) 0.061(3) Uani d . 1 . .
    C C1 0.5691(4) 0.8137(19) 0.8217(5) 0.042(3) Uani d . 1 . .
    H H1 0.5509 0.9501 0.8068 0.050 Uiso calc R 1 . .
    C C2 0.6216(5) 0.8633(19) 0.8677(5) 0.039(3) Uani d . 1 . .
    C C3 0.6304(5) 1.060(2) 0.8947(6) 0.051(3) Uani d . 1 . .
    H H3 0.6032 1.1641 0.8831 0.062 Uiso calc R 1 . .
    C C4 0.6795(6) 1.106(2) 0.9395(6) 0.062(4) Uani d . 1 . .
    H H4 0.6842 1.2385 0.9572 0.074 Uiso calc R 1 . .
    C C5 0.7200(6) 0.954(3) 0.9566(6) 0.062(4) Uani d . 1 . .
    H H5 0.7524 0.9827 0.9859 0.074 Uiso calc R 1 . .
    C C6 0.7125(6) 0.760(3) 0.9303(7) 0.063(4) Uani d . 1 . .
    H H6 0.7406 0.6597 0.9412 0.076 Uiso calc R 1 . .
    C C7 0.6646(5) 0.709(2) 0.8883(5) 0.046(3) Uani d . 1 . .
    H H7 0.6600 0.5724 0.8730 0.056 Uiso calc R 1 . .
    C C8 0.5795(6) 0.690(2) 0.7748(5) 0.051(3) Uani d . 1 . .
    H H8A 0.5972 0.5545 0.7891 0.061 Uiso calc R 1 . .
    H H8B 0.5447 0.6586 0.7459 0.061 Uiso calc R 1 . .
    C C9 0.6137(5) 0.811(2) 0.7511(5) 0.041(3) Uani d . 1 . .
    C C10 0.6433(5) 0.6958(19) 0.7214(5) 0.042(3) Uani d . 1 . .
    C C11 0.6838(5) 0.806(2) 0.7098(5) 0.046(3) Uani d . 1 . .
    H H11 0.6935 0.9453 0.7227 0.056 Uiso calc R 1 . .
    C C12 0.7098(5) 0.703(2) 0.6782(6) 0.055(4) Uani d . 1 . .
    H H12 0.7370 0.7732 0.6702 0.065 Uiso calc R 1 . .
    C C13 0.6944(5) 0.495(2) 0.6594(5) 0.045(3) Uani d . 1 . .
    C C14 0.6569(5) 0.382(2) 0.6730(5) 0.047(3) Uani d . 1 . .
    H H14 0.6493 0.2386 0.6624 0.056 Uiso calc R 1 . .
    C C15 0.6303(5) 0.4833(18) 0.7029(5) 0.041(3) Uani d . 1 . .
    H H15 0.6035 0.4095 0.7109 0.049 Uiso calc R 1 . .
    C C16 0.5308(5) 0.6795(19) 0.8409(5) 0.042(3) Uani d . 1 . .
    H H16A 0.5016 0.6213 0.8091 0.051 Uiso calc R 1 . .
    H H16B 0.5509 0.5594 0.8628 0.051 Uiso calc R 1 . .
    C C17 0.5065(4) 0.814(2) 0.8747(5) 0.037(3) Uani d . 1 . .
    C C18 0.4766(4) 0.6866(18) 0.9039(5) 0.035(3) Uani d . 1 . .
    C C19 0.4594(4) 0.4805(19) 0.8945(5) 0.039(3) Uani d . 1 . .
    H H19 0.4697 0.3999 0.8702 0.046 Uiso calc R 1 . .
    C C20 0.4277(5) 0.383(2) 0.9188(5) 0.047(3) Uani d . 1 . .
    H H20 0.4145 0.2439 0.9091 0.056 Uiso calc R 1 . .
    C C21 0.4159(5) 0.496(2) 0.9581(5) 0.049(4) Uani d . 1 . .
    C C22 0.4335(5) 0.707(2) 0.9716(6) 0.055(4) Uani d . 1 . .
    H H22 0.4253 0.7816 0.9982 0.066 Uiso calc R 1 . .
    C C23 0.4636(5) 0.802(2) 0.9445(5) 0.044(3) Uani d . 1 . .
    H H23 0.4755 0.9436 0.9529 0.053 Uiso calc R 1 . .
    C C24 0.9374(4) 0.761(2) 0.6852(5) 0.038(3) Uani d . 1 . .
    H H24 0.9624 0.8706 0.7080 0.046 Uiso calc R 1 . .
    C C25 0.8896(4) 0.8805(19) 0.6407(5) 0.038(3) Uani d . 1 . .
    C C26 0.8384(5) 0.781(2) 0.6185(6) 0.054(4) Uani d . 1 . .
    H H26 0.8325 0.6467 0.6310 0.065 Uiso calc R 1 . .
    C C27 0.7960(6) 0.888(3) 0.5768(6) 0.066(4) Uani d . 1 . .
    H H27 0.7617 0.8256 0.5618 0.079 Uiso calc R 1 . .
    C C28 0.8050(6) 1.079(3) 0.5588(6) 0.064(4) Uani d . 1 . .
    H H28 0.7770 1.1436 0.5298 0.076 Uiso calc R 1 . .
    C C29 0.8540(7) 1.186(2) 0.5814(7) 0.071(5) Uani d . 1 . .
    H H29 0.8589 1.3230 0.5698 0.085 Uiso calc R 1 . .
    C C30 0.8965(6) 1.0765(19) 0.6230(6) 0.051(3) Uani d . 1 . .
    H H30 0.9304 1.1429 0.6386 0.062 Uiso calc R 1 . .
    C C31 0.9696(4) 0.6227(19) 0.6584(5) 0.039(3) Uani d . 1 . .
    H H31A 0.9914 0.5190 0.6853 0.047 Uiso calc R 1 . .
    H H31B 0.9436 0.5421 0.6284 0.047 Uiso calc R 1 . .
    C C32 1.0069(5) 0.742(2) 0.6365(5) 0.044(3) Uani d . 1 . .
    C C33 1.0324(4) 0.624(2) 0.6030(5) 0.040(3) Uani d . 1 . .
    C C34 1.0175(5) 0.418(2) 0.5843(5) 0.045(3) Uani d . 1 . .
    H H34 0.9897 0.3489 0.5915 0.054 Uiso calc R 1 . .
    C C35 1.0436(5) 0.314(2) 0.5549(6) 0.053(4) Uani d . 1 . .
    H H35 1.0339 0.1731 0.5430 0.064 Uiso calc R 1 . .
    C C36 1.0838(5) 0.415(2) 0.5429(5) 0.047(3) Uani d . 1 . .
    C C37 1.1004(5) 0.618(3) 0.5617(5) 0.056(4) Uani d . 1 . .
    H H37 1.1283 0.6854 0.5544 0.067 Uiso calc R 1 . .
    C C38 1.0745(5) 0.719(2) 0.5920(5) 0.049(3) Uani d . 1 . .
    H H38 1.0859 0.8565 0.6055 0.058 Uiso calc R 1 . .
    C C39 0.9204(5) 0.617(2) 0.7231(5) 0.043(3) Uani d . 1 . .
    H H39A 0.8965 0.5048 0.7014 0.051 Uiso calc R 1 . .
    H H39B 0.9526 0.5479 0.7491 0.051 Uiso calc R 1 . .
    C C40 0.8916(4) 0.738(2) 0.7544(5) 0.043(3) Uani d . 1 . .
    C C41 0.8558(4) 0.6114(19) 0.7764(5) 0.039(3) Uani d . 1 . .
    C C42 0.8393(5) 0.403(2) 0.7599(5) 0.046(3) Uani d . 1 . .
    H H42 0.8515 0.3319 0.7356 0.055 Uiso calc R 1 . .
    C C43 0.8043(5) 0.301(2) 0.7804(5) 0.047(3) Uani d . 1 . .
    H H43 0.7928 0.1610 0.7694 0.057 Uiso calc R 1 . .
    C C44 0.7867(5) 0.405(2) 0.8165(6) 0.049(3) Uani d . 1 . .
    C C45 0.8037(6) 0.611(2) 0.8350(6) 0.059(4) Uani d . 1 . .
    H H45 0.7932 0.6777 0.8611 0.071 Uiso calc R 1 . .
    C C46 0.8373(5) 0.713(2) 0.8129(5) 0.044(3) Uani d . 1 . .
    H H46 0.8477 0.8550 0.8229 0.053 Uiso calc R 1 . .
loop_
    _atom_site_aniso_label
    _atom_site_aniso_U_11
    _atom_site_aniso_U_22
    _atom_site_aniso_U_33
    _atom_site_aniso_U_12
    _atom_site_aniso_U_13
    _atom_site_aniso_U_23
    Br1 0.0720(11) 0.0805(12) 0.0863(12) -0.0038(9) 0.0490(10) -0.0211(9)
    Br2 0.0631(10) 0.1033(14) 0.0771(12) -0.0008(9) 0.0424(9) 0.0248(10)
    Br3 0.0795(11) 0.1037(14) 0.0675(11) 0.0286(10) 0.0453(9) -0.0057(9)
    Br4 0.0786(11) 0.0765(12) 0.1146(15) -0.0054(9) 0.0681(11) 0.0137(10)
    O1 0.076(7) 0.046(6) 0.070(7) -0.008(5) 0.052(6) -0.014(5)
    O2 0.061(6) 0.028(6) 0.115(9) 0.010(4) 0.041(6) -0.004(5)
    O3 0.059(6) 0.050(6) 0.070(6) -0.014(4) 0.043(5) -0.010(5)
    O4 0.081(7) 0.047(6) 0.069(7) -0.013(5) 0.045(6) -0.005(5)
    C1 0.031(6) 0.035(7) 0.064(9) -0.008(5) 0.023(6) -0.016(6)
    C2 0.041(7) 0.030(7) 0.056(8) 0.000(5) 0.028(6) -0.001(6)
    C3 0.043(8) 0.047(9) 0.067(10) 0.001(6) 0.023(7) -0.008(7)
    C4 0.065(10) 0.052(10) 0.070(11) -0.022(8) 0.028(9) -0.014(8)
    C5 0.049(9) 0.077(12) 0.050(9) -0.013(8) 0.008(7) -0.004(8)
    C6 0.057(9) 0.053(10) 0.082(11) -0.002(7) 0.029(9) 0.013(9)
    C7 0.048(8) 0.040(8) 0.055(9) -0.007(6) 0.025(7) -0.002(6)
    C8 0.070(9) 0.040(8) 0.042(8) -0.010(6) 0.020(7) -0.001(6)
    C9 0.049(8) 0.037(9) 0.038(7) -0.003(6) 0.018(6) 0.001(6)
    C10 0.040(7) 0.040(8) 0.044(8) -0.011(5) 0.013(6) -0.009(6)
    C11 0.044(7) 0.035(8) 0.064(9) -0.004(5) 0.025(7) 0.008(6)
    C12 0.056(8) 0.060(10) 0.059(9) 0.003(7) 0.035(7) 0.012(7)
    C13 0.041(7) 0.044(8) 0.052(8) -0.005(6) 0.021(6) -0.003(6)
    C14 0.057(8) 0.044(8) 0.043(8) -0.006(6) 0.023(7) -0.004(6)
    C15 0.049(7) 0.030(7) 0.045(8) -0.017(6) 0.019(6) 0.002(6)
    C16 0.042(7) 0.040(8) 0.051(8) 0.003(5) 0.024(6) 0.006(6)
    C17 0.027(6) 0.034(8) 0.040(7) 0.001(5) 0.001(5) -0.003(5)
    C18 0.030(6) 0.038(8) 0.034(7) 0.004(5) 0.010(5) -0.001(5)
    C19 0.036(7) 0.035(8) 0.045(8) -0.005(5) 0.015(6) -0.012(6)
    C20 0.055(8) 0.040(8) 0.043(8) -0.014(6) 0.016(7) -0.004(6)
    C21 0.030(7) 0.072(10) 0.046(8) 0.001(6) 0.016(6) 0.018(7)
    C22 0.061(9) 0.056(10) 0.058(9) -0.002(7) 0.035(8) -0.022(7)
    C23 0.045(7) 0.048(8) 0.042(7) -0.012(6) 0.019(6) -0.014(6)
    C24 0.025(6) 0.039(7) 0.053(8) -0.001(5) 0.018(6) -0.003(6)
    C25 0.032(6) 0.042(8) 0.049(8) -0.002(5) 0.026(6) 0.002(6)
    C26 0.044(8) 0.052(9) 0.062(9) 0.003(6) 0.017(7) 0.005(7)
    C27 0.045(8) 0.097(14) 0.047(9) 0.010(8) 0.007(7) -0.017(9)
    C28 0.059(10) 0.063(11) 0.070(11) 0.042(8) 0.025(9) 0.026(9)
    C29 0.097(13) 0.040(9) 0.084(12) 0.025(9) 0.044(11) 0.010(8)
    C30 0.061(9) 0.025(7) 0.069(10) 0.008(6) 0.025(8) 0.010(6)
    C31 0.031(6) 0.037(7) 0.049(8) -0.001(5) 0.016(6) 0.007(6)
    C32 0.050(8) 0.033(8) 0.046(8) -0.020(6) 0.015(6) -0.012(6)
    C33 0.031(6) 0.042(8) 0.048(8) 0.003(5) 0.016(6) 0.013(6)
    C34 0.048(7) 0.042(8) 0.059(9) 0.010(6) 0.035(7) 0.001(6)
    C35 0.060(9) 0.047(9) 0.058(9) 0.011(7) 0.029(7) 0.004(7)
    C36 0.043(7) 0.065(10) 0.040(8) 0.021(7) 0.024(6) 0.003(7)
    C37 0.045(8) 0.083(11) 0.052(9) -0.015(7) 0.032(7) -0.019(8)
    C38 0.041(7) 0.056(9) 0.055(8) -0.017(6) 0.024(7) -0.009(7)
    C39 0.042(7) 0.047(8) 0.049(8) 0.011(6) 0.030(6) 0.011(6)
    C40 0.029(6) 0.056(10) 0.047(8) 0.011(6) 0.016(6) 0.018(7)
    C41 0.035(6) 0.032(7) 0.062(8) 0.005(5) 0.031(6) 0.005(6)
    C42 0.049(8) 0.043(8) 0.049(8) 0.006(6) 0.024(7) 0.000(6)
    C43 0.052(8) 0.040(8) 0.057(9) -0.006(6) 0.029(7) -0.003(6)
    C44 0.045(7) 0.046(9) 0.063(9) 0.007(6) 0.028(7) 0.024(7)
    C45 0.069(9) 0.055(10) 0.067(10) 0.011(7) 0.043(8) 0.013(8)
    C46 0.056(8) 0.031(8) 0.046(8) -0.002(6) 0.021(7) -0.007(6)
_geom_special_details
;
All e.s.d.'s (except the e.s.d. in the dihedral angle between two l.s. planes)
are estimated using the full covariance matrix. The cell e.s.d.'s are taken
into account individually in the estimation of e.s.d.'s in distances, angles
and torsion angles; correlations between e.s.d.'s in cell parameters are only
used when they are defined by crystal symmetry. An approximate (isotropic)
treatment of cell e.s.d.'s is used for estimating e.s.d.'s involving l.s.
planes.
;
loop_
    _geom_bond_atom_site_label_1
    _geom_bond_atom_site_label_2
    _geom_bond_site_symmetry_2
    _geom_bond_distance
    _geom_bond_publ_flag
    Br1 C13 . 1.889(12) ?
    Br2 C21 . 1.900(11) ?
    Br3 C36 . 1.902(11) ?
    Br4 C44 . 1.914(11) ?
    O1 C9 . 1.240(14) ?
    O2 C17 . 1.156(13) ?
    O3 C32 . 1.240(14) ?
    O4 C40 . 1.223(15) ?
    C1 C2 . 1.494(17) ?
    C1 C16 . 1.536(15) ?
    C1 C8 . 1.561(16) ?
    C1 H1 . 0.9800 ?
    C2 C3 . 1.385(17) ?
    C2 C7 . 1.427(17) ?
    C3 C4 . 1.420(19) ?
    C3 H3 . 0.9300 ?
    C4 C5 . 1.37(2) ?
    C4 H4 . 0.9300 ?
    C5 C6 . 1.36(2) ?
    C5 H5 . 0.9300 ?
    C6 C7 . 1.37(2) ?
    C6 H6 . 0.9300 ?
    C7 H7 . 0.9300 ?
    C8 C9 . 1.481(16) ?
    C8 H8A . 0.9700 ?
    C8 H8B . 0.9700 ?
    C9 C10 . 1.482(16) ?
    C10 C11 . 1.398(15) ?
    C10 C15 . 1.403(16) ?
    C11 C12 . 1.418(17) ?
    C11 H11 . 0.9300 ?
    C12 C13 . 1.384(18) ?
    C12 H12 . 0.9300 ?
    C13 C14 . 1.371(16) ?
    C14 C15 . 1.389(16) ?
    C14 H14 . 0.9300 ?
    C15 H15 . 0.9300 ?
    C16 C17 . 1.527(16) ?
    C16 H16A . 0.9700 ?
    C16 H16B . 0.9700 ?
    C17 C18 . 1.514(16) ?
    C18 C19 . 1.349(16) ?
    C18 C23 . 1.434(15) ?
    C19 C20 . 1.372(16) ?
    C19 H19 . 0.9300 ?
    C20 C21 . 1.381(17) ?
    C20 H20 . 0.9300 ?
    C21 C22 . 1.387(19) ?
    C22 C23 . 1.386(17) ?
    C22 H22 . 0.9300 ?
    C23 H23 . 0.9300 ?
    C24 C39 . 1.526(15) ?
    C24 C31 . 1.556(15) ?
    C24 C25 . 1.553(16) ?
    C24 H24 . 0.9800 ?
    C25 C30 . 1.340(16) ?
    C25 C26 . 1.403(17) ?
    C26 C27 . 1.41(2) ?
    C26 H26 . 0.9300 ?
    C27 C28 . 1.33(2) ?
    C27 H27 . 0.9300 ?
    C28 C29 . 1.38(2) ?
    C28 H28 . 0.9300 ?
    C29 C30 . 1.42(2) ?
    C29 H29 . 0.9300 ?
    C30 H30 . 0.9300 ?
    C31 C32 . 1.511(15) ?
    C31 H31A . 0.9700 ?
    C31 H31B . 0.9700 ?
    C32 C33 . 1.488(16) ?
    C33 C34 . 1.375(17) ?
    C33 C38 . 1.384(15) ?
    C34 C35 . 1.377(16) ?
    C34 H34 . 0.9300 ?
    C35 C36 . 1.370(17) ?
    C35 H35 . 0.9300 ?
    C36 C37 . 1.363(19) ?
    C37 C38 . 1.382(16) ?
    C37 H37 . 0.9300 ?
    C38 H38 . 0.9300 ?
    C39 C40 . 1.516(16) ?
    C39 H39A . 0.9700 ?
    C39 H39B . 0.9700 ?
    C40 C41 . 1.503(15) ?
    C41 C42 . 1.384(17) ?
    C41 C46 . 1.385(15) ?
    C42 C43 . 1.384(16) ?
    C42 H42 . 0.9300 ?
    C43 C44 . 1.369(17) ?
    C43 H43 . 0.9300 ?
    C44 C45 . 1.38(2) ?
    C45 C46 . 1.383(17) ?
    C45 H45 . 0.9300 ?
    C46 H46 . 0.9300 ?
loop_
    _geom_angle_atom_site_label_1
    _geom_angle_atom_site_label_2
    _geom_angle_atom_site_label_3
    _geom_angle_site_symmetry_1
    _geom_angle_site_symmetry_3
    _geom_angle
    _geom_angle_publ_flag
    C2 C1 C16 . . 111.9(11) ?
    C2 C1 C8 . . 110.8(9) ?
    C16 C1 C8 . . 109.1(9) ?
    C2 C1 H1 . . 108.3 ?
    C16 C1 H1 . . 108.3 ?
    C8 C1 H1 . . 108.3 ?
    C3 C2 C7 . . 116.0(12) ?
    C3 C2 C1 . . 121.5(11) ?
    C7 C2 C1 . . 122.5(11) ?
    C2 C3 C4 . . 121.9(13) ?
    C2 C3 H3 . . 119.0 ?
    C4 C3 H3 . . 119.0 ?
    C5 C4 C3 . . 119.5(14) ?
    C5 C4 H4 . . 120.3 ?
    C3 C4 H4 . . 120.3 ?
    C4 C5 C6 . . 119.6(14) ?
    C4 C5 H5 . . 120.2 ?
    C6 C5 H5 . . 120.2 ?
    C7 C6 C5 . . 121.7(14) ?
    C7 C6 H6 . . 119.1 ?
    C5 C6 H6 . . 119.1 ?
    C6 C7 C2 . . 121.1(13) ?
    C6 C7 H7 . . 119.4 ?
    C2 C7 H7 . . 119.4 ?
    C9 C8 C1 . . 113.7(10) ?
    C9 C8 H8A . . 108.8 ?
    C1 C8 H8A . . 108.8 ?
    C9 C8 H8B . . 108.8 ?
    C1 C8 H8B . . 108.8 ?
    H8A C8 H8B . . 107.7 ?
    O1 C9 C8 . . 119.1(11) ?
    O1 C9 C10 . . 120.2(10) ?
    C8 C9 C10 . . 120.3(11) ?
    C11 C10 C15 . . 119.5(11) ?
    C11 C10 C9 . . 118.6(11) ?
    C15 C10 C9 . . 121.9(10) ?
    C10 C11 C12 . . 119.2(12) ?
    C10 C11 H11 . . 120.4 ?
    C12 C11 H11 . . 120.4 ?
    C13 C12 C11 . . 119.1(11) ?
    C13 C12 H12 . . 120.4 ?
    C11 C12 H12 . . 120.4 ?
    C14 C13 C12 . . 122.1(12) ?
    C14 C13 Br1 . . 118.3(10) ?
    C12 C13 Br1 . . 119.4(9) ?
    C13 C14 C15 . . 119.0(12) ?
    C13 C14 H14 . . 120.5 ?
    C15 C14 H14 . . 120.5 ?
    C14 C15 C10 . . 120.8(11) ?
    C14 C15 H15 . . 119.6 ?
    C10 C15 H15 . . 119.6 ?
    C17 C16 C1 . . 111.7(10) ?
    C17 C16 H16A . . 109.3 ?
    C1 C16 H16A . . 109.3 ?
    C17 C16 H16B . . 109.3 ?
    C1 C16 H16B . . 109.3 ?
    H16A C16 H16B . . 107.9 ?
    O2 C17 C18 . . 121.2(11) ?
    O2 C17 C16 . . 123.5(11) ?
    C18 C17 C16 . . 115.2(10) ?
    C19 C18 C23 . . 116.9(10) ?
    C19 C18 C17 . . 127.3(10) ?
    C23 C18 C17 . . 115.8(10) ?
    C18 C19 C20 . . 123.9(11) ?
    C18 C19 H19 . . 118.1 ?
    C20 C19 H19 . . 118.1 ?
    C21 C20 C19 . . 118.2(12) ?
    C21 C20 H20 . . 120.9 ?
    C19 C20 H20 . . 120.9 ?
    C22 C21 C20 . . 121.7(11) ?
    C22 C21 Br2 . . 119.0(10) ?
    C20 C21 Br2 . . 119.3(10) ?
    C21 C22 C23 . . 118.2(11) ?
    C21 C22 H22 . . 120.9 ?
    C23 C22 H22 . . 120.9 ?
    C22 C23 C18 . . 121.0(11) ?
    C22 C23 H23 . . 119.5 ?
    C18 C23 H23 . . 119.5 ?
    C39 C24 C31 . . 108.5(9) ?
    C39 C24 C25 . . 114.6(8) ?
    C31 C24 C25 . . 110.6(9) ?
    C39 C24 H24 . . 107.6 ?
    C31 C24 H24 . . 107.6 ?
    C25 C24 H24 . . 107.6 ?
    C30 C25 C26 . . 119.5(12) ?
    C30 C25 C24 . . 121.1(11) ?
    C26 C25 C24 . . 119.4(11) ?
    C25 C26 C27 . . 118.6(14) ?
    C25 C26 H26 . . 120.7 ?
    C27 C26 H26 . . 120.7 ?
    C28 C27 C26 . . 120.2(15) ?
    C28 C27 H27 . . 119.9 ?
    C26 C27 H27 . . 119.9 ?
    C27 C28 C29 . . 122.7(14) ?
    C27 C28 H28 . . 118.7 ?
    C29 C28 H28 . . 118.7 ?
    C28 C29 C30 . . 116.8(14) ?
    C28 C29 H29 . . 121.6 ?
    C30 C29 H29 . . 121.6 ?
    C25 C30 C29 . . 122.2(14) ?
    C25 C30 H30 . . 118.9 ?
    C29 C30 H30 . . 118.9 ?
    C32 C31 C24 . . 116.7(10) ?
    C32 C31 H31A . . 108.1 ?
    C24 C31 H31A . . 108.1 ?
    C32 C31 H31B . . 108.1 ?
    C24 C31 H31B . . 108.1 ?
    H31A C31 H31B . . 107.3 ?
    O3 C32 C33 . . 120.5(11) ?
    O3 C32 C31 . . 120.2(11) ?
    C33 C32 C31 . . 119.3(11) ?
    C34 C33 C38 . . 117.8(11) ?
    C34 C33 C32 . . 122.6(10) ?
    C38 C33 C32 . . 119.5(11) ?
    C33 C34 C35 . . 120.2(11) ?
    C33 C34 H34 . . 119.9 ?
    C35 C34 H34 . . 119.9 ?
    C36 C35 C34 . . 120.6(13) ?
    C36 C35 H35 . . 119.7 ?
    C34 C35 H35 . . 119.7 ?
    C37 C36 C35 . . 120.9(11) ?
    C37 C36 Br3 . . 120.4(9) ?
    C35 C36 Br3 . . 118.7(11) ?
    C36 C37 C38 . . 117.9(11) ?
    C36 C37 H37 . . 121.1 ?
    C38 C37 H37 . . 121.1 ?
    C37 C38 C33 . . 122.6(13) ?
    C37 C38 H38 . . 118.7 ?
    C33 C38 H38 . . 118.7 ?
    C40 C39 C24 . . 113.4(10) ?
    C40 C39 H39A . . 108.9 ?
    C24 C39 H39A . . 108.9 ?
    C40 C39 H39B . . 108.9 ?
    C24 C39 H39B . . 108.9 ?
    H39A C39 H39B . . 107.7 ?
    O4 C40 C41 . . 121.7(11) ?
    O4 C40 C39 . . 120.1(11) ?
    C41 C40 C39 . . 118.1(12) ?
    C42 C41 C46 . . 119.6(10) ?
    C42 C41 C40 . . 122.5(11) ?
    C46 C41 C40 . . 117.8(11) ?
    C41 C42 C43 . . 118.9(11) ?
    C41 C42 H42 . . 120.5 ?
    C43 C42 H42 . . 120.5 ?
    C44 C43 C42 . . 120.4(12) ?
    C44 C43 H43 . . 119.8 ?
    C42 C43 H43 . . 119.8 ?
    C43 C44 C45 . . 122.0(11) ?
    C43 C44 Br4 . . 118.4(10) ?
    C45 C44 Br4 . . 119.4(10) ?
    C46 C45 C44 . . 117.0(12) ?
    C46 C45 H45 . . 121.5 ?
    C44 C45 H45 . . 121.5 ?
    C45 C46 C41 . . 122.1(12) ?
    C45 C46 H46 . . 119.0 ?
    C41 C46 H46 . . 119.0 ?
data_global
_journal_date_recd_electronic     2008-07-17
_journal_date_accepted     2008-07-29
_journal_name_full     'Acta Crystallographica, Section E'
_journal_year     2008
_journal_volume     64
_journal_issue      9
_journal_page_first     o1665
_journal_page_last     o1665
_journal_paper_category     QO
_journal_coeditor_code     CV2434
_publ_contact_author_name     'Kao-Zhen Li'
_publ_contact_author_address
;
College of Chemistry and Chemical Engineering
Liaocheng University
Shandong 252059
People's Republic of China
;
_publ_contact_author_email     hxqqxh2008@163.com
_publ_contact_author_fax     '86 635 8239121'
_publ_contact_author_phone     '86 635 8230682'
_publ_section_title
;
1,5-Bis(4-bromophenyl)-3-phenylpentane-1,5-dione
;
loop_
    _publ_author_name
    _publ_author_address
    'Kao-Zhen Li'
;
College of Chemistry and Chemical Engineering
Liaocheng University
Shandong 252059
People's Republic of China
;
    'Yu-Ting Chen'
;
Department of Chemsitry
Dezhou University
Dezhou 100835
People's Republic of China
;
    'Chuan-Wen Zhao'
;
Bureau of Quality and Technical Supervision
Liaocheng 252000
Shandong
People's Republic of China
;
    'Guo-Dong Wei'
;
Shandong Donge Experimental High School
Donge
Shandong Province 252200
People's Republic of China
;
    'Qing-Peng He'
;
College of Chemistry and Chemical Engineering
Liaocheng University
Shandong 252059
People's Republic of China
;
