# Supplementary material for: 1,5-Bis(4-bromo­phen­yl)-3-phenyl­pentane-1,5-dione
Source: Acta Crystallogr Sect E Struct Rep Online. 2008 Aug 6;64(Pt 9):o1665. doi: 10.1107/S1600536808023970 (PMC2960541; doi:10.1107/S1600536808023970)
Supplement: Supplementary file 2 [file e-64-o1665-Isup2.hkl]

# 
# h,k,l, Fc-squared, Fo-squared, sigma(Fo-squared) and status flag 
# 
data_I
_shelx_title ' 080608q                in P21/c' 
_shelx_refln_list_code          4 
_shelx_F_calc_maximum      934.76 
_exptl_crystal_F_000      1936.00 
_reflns_d_resolution_high  0.8406 
 
loop_ 
 _symmetry_equiv_pos_as_xyz 
 'x, y, z' 
 '-x, y+1/2, -z+1/2' 
 '-x, -y, -z' 
 'x, -y-1/2, z-1/2' 
 
_cell_length_a    26.4600 
_cell_length_b     6.2080 
_cell_length_c    26.3200 
_cell_angle_alpha  90.000 
_cell_angle_beta  112.020 
_cell_angle_gamma  90.000 
 
_shelx_F_squared_multiplier     1.000 
 
loop_ 
 _refln_index_h 
 _refln_index_k 
 _refln_index_l 
 _refln_F_squared_calc 
 _refln_F_squared_meas 
 _refln_F_squared_sigma 
 _refln_observed_status 
   2   0   0     6019.26     6386.84    440.44 o 
   3   0   0     5768.27     5897.83    319.37 o 
   4   0   0    11963.59    12827.88    693.47 o 
   5   0   0    16101.22    15411.86    823.75 o 
   6   0   0    21331.74    24254.21   1661.74 o 
   7   0   0     5707.66     5990.29    426.86 o 
   8   0   0    97337.67   103656.75   7051.08 o 
   9   0   0    10784.07     9665.82    679.48 o 
  10   0   0      582.14     1025.58    122.22 o 
  11   0   0    41225.14    36380.40   2492.57 o 
  12   0   0     7522.40     8911.28    633.33 o 
  13   0   0    15502.44    13081.84    921.72 o 
  14   0   0     1822.80     2246.50    326.32 o 
  15   0   0      270.69      103.62    117.34 o 
  16   0   0     5367.53     4921.99    886.49 o 
  17   0   0    10053.63     7171.37    541.38 o 
  18   0   0       88.62      610.69    221.15 o 
  19   0   0    13956.75     9681.10    709.99 o 
  20   0   0     5062.21     3407.28    324.41 o 
  21   0   0      970.93      573.37    183.31 o 
  22   0   0     1137.18      860.05    221.46 o 
  23   0   0      909.60      594.80    210.09 o 
  24   0   0      445.23      546.97    218.47 o 
  25   0   0      289.61       40.98    210.37 o 
  26   0   0     1387.97     1065.69    354.60 o 
  27   0   0      246.01      105.49    317.74 o 
  28   0   0      144.24      271.98    341.89 o 
  29   0   0        0.32      -15.89    341.25 o 
   1   1   0     3961.90     3341.06    466.12 o 
   2   1   0      890.17      903.79     77.74 o 
   3   1   0   185808.52   164552.92   9254.38 o 
   5   1   0    81857.28    74765.89   4190.76 o 
   6   1   0     2371.25     1896.71    143.09 o 
   7   1   0       37.42      446.03    124.15 o 
   8   1   0     5596.54     4839.13    458.18 o 
   9   1   0     2230.76     2085.05    115.21 o 
  10   1   0     8697.79     7884.36    658.30 o 
  11   1   0    29376.50    28079.61   3111.05 o 
  12   1   0     3129.24     3194.49    370.25 o 
  13   1   0    12406.08    13131.37   4434.99 o 
  14   1   0     7193.90     8128.36   2970.54 o 
  15   1   0     3056.09     3028.18    710.00 o 
  16   1   0    17598.56    12966.27   1343.40 o 
  17   1   0       48.19      343.97    121.13 o 
  18   1   0     1159.04     1578.71    301.71 o 
  19   1   0     3704.75     3414.93    624.77 o 
  20   1   0      311.64      522.33    153.03 o 
  21   1   0        1.39      -54.87    150.03 o 
  22   1   0     1579.59     2009.22    483.61 o 
  23   1   0     2607.72     2812.07    663.52 o 
  24   1   0     1567.00     1839.76    481.42 o 
  25   1   0      229.97      511.30    186.90 o 
  26   1   0        9.38      186.76    186.53 o 
  27   1   0       56.29      139.46    189.64 o 
  28   1   0       32.98      331.82    197.56 o 
   0   2   0    86441.25    80971.21   8142.37 o 
   1   2   0     4266.21     4440.06    330.65 o 
   2   2   0    14550.54    11687.36    840.81 o 
   3   2   0     2014.74     2537.40    201.59 o 
   4   2   0      211.82      297.61     49.56 o 
   5   2   0    13775.06    12253.27    700.60 o 
   6   2   0     9602.30    11155.71    639.27 o 
   7   2   0    10864.43     8921.41    428.88 o 
   8   2   0     9416.31     8822.53    425.05 o 
  10   2   0     9599.41     8605.60    414.98 o 
  11   2   0      893.96     1210.39    182.09 o 
  12   2   0      218.60     1478.03    367.85 o 
  13   2   0     8250.36     7149.12    436.44 o 
  14   2   0     1581.22     2198.21    185.17 o 
  15   2   0     3520.75     2890.74    232.54 o 
  16   2   0     3253.98     3159.18    324.93 o 
  17   2   0      352.00      729.15    153.51 o 
  18   2   0      482.89      667.69    236.31 o 
  19   2   0     1465.01     1814.40    206.99 o 
  20   2   0      408.60      357.15    224.22 o 
  21   2   0      771.81      831.24    262.41 o 
  22   2   0     1443.08     1825.27    664.78 o 
  23   2   0      436.78      542.97    193.36 o 
  24   2   0       13.19      132.99    194.95 o 
  25   2   0       88.74      129.19    211.15 o 
  26   2   0      180.72      202.68    202.25 o 
  27   2   0      228.15      308.70    231.74 o 
  28   2   0       74.33      438.83    232.92 o 
   1   3   0      257.19      292.89     80.40 o 
   2   3   0     3573.50     3355.95    378.74 o 
   3   3   0     2131.16     1944.31    178.39 o 
   4   3   0     1079.50     1916.49    177.81 o 
   5   3   0    10902.11    10123.28    586.26 o 
   6   3   0     3351.85     2851.01    191.05 o 
   7   3   0     1252.20     1355.64    116.00 o 
   8   3   0       16.30       97.60     53.42 o 
   9   3   0      978.04      956.82     89.10 o 
  10   3   0     5625.63     5112.21    262.68 o 
  11   3   0     3593.40     3346.36    225.13 o 
  12   3   0       17.03      143.87     91.57 o 
  13   3   0      375.68     1020.24    126.42 o 
  14   3   0      897.91     1073.60    136.38 o 
  15   3   0        1.43      108.38    113.98 o 
  16   3   0     4048.76     3865.91    304.73 o 
  17   3   0     3640.07     3904.15    293.81 o 
  18   3   0     1089.85     1292.17    182.51 o 
  19   3   0     1843.73     2070.42    232.16 o 
  20   3   0      283.03      -27.08    166.41 o 
  21   3   0      117.21       12.67    276.21 o 
  22   3   0       23.09     -197.31    383.22 o 
  23   3   0        4.62       68.06    212.09 o 
  24   3   0      623.77      266.93    568.12 o 
  25   3   0       95.06      148.29    223.45 o 
  26   3   0      137.75      199.96    245.09 o 
   0   4   0       82.11       44.48    127.73 o 
   1   4   0       43.21       46.07     90.65 o 
   2   4   0       14.14        4.42    102.89 o 
   3   4   0     1797.77     1560.16    179.57 o 
   4   4   0      758.49     1000.18    145.14 o 
   5   4   0     3680.78     2779.70    197.69 o 
   6   4   0      503.25      560.78     95.64 o 
   7   4   0     1523.02     1587.36    140.66 o 
   8   4   0      732.87      615.80    106.54 o 
   9   4   0      869.95      820.61    114.32 o 
  10   4   0       11.69      118.85     97.87 o 
  11   4   0     1054.80     1339.13    141.36 o 
  12   4   0      851.27     1146.88    141.83 o 
  13   4   0      193.19      242.32    106.74 o 
  14   4   0      547.16      663.72    136.80 o 
  15   4   0      315.77      486.93    117.63 o 
  16   4   0     1482.80     1674.66    187.51 o 
  17   4   0     3299.67     2933.25    254.77 o 
  18   4   0      125.45      318.56    153.92 o 
  19   4   0        6.06      186.56    152.00 o 
  20   4   0      831.44      956.54    184.98 o 
  21   4   0      798.49     1021.33    204.98 o 
  22   4   0      335.50      328.25    198.10 o 
  23   4   0       27.80       96.69    187.60 o 
  24   4   0      119.28      166.05    236.81 o 
   1   5   0       24.85      -85.11    155.21 o 
   2   5   0     2909.28     2970.08    801.97 o 
   3   5   0       60.52       29.69    148.23 o 
   4   5   0      577.76      535.60    185.56 o 
   5   5   0        0.40      119.93    104.76 o 
   6   5   0     4690.88     3808.36    369.20 o 
   7   5   0       83.19      128.33    107.32 o 
   8   5   0        5.97       85.75    114.11 o 
   9   5   0      641.31      450.02    123.99 o 
  10   5   0      243.06      294.06    120.33 o 
  11   5   0       24.25       -3.75    122.88 o 
  12   5   0      200.13      201.92    123.05 o 
  13   5   0        3.07      195.99    139.18 o 
  14   5   0      928.46      946.87    156.17 o 
  15   5   0      187.19      385.92    145.88 o 
  16   5   0       94.08      273.15    155.76 o 
  17   5   0     2347.09     2240.41    232.72 o 
  18   5   0      477.70      569.41    173.75 o 
  19   5   0      122.36      120.98    212.73 o 
  20   5   0        9.03      -35.24    216.41 o 
  21   5   0       24.26     -316.43    218.77 o 
   2   6   0      254.04      316.85    225.62 o 
   3   6   0        8.26      -29.40    218.21 o 
   4   6   0        9.27      -98.78    205.29 o 
   5   6   0       63.31      280.65    211.58 o 
   6   6   0      266.62      205.15    202.97 o 
   7   6   0       93.89       72.56    194.99 o 
   8   6   0       44.23       48.25    187.18 o 
   9   6   0      957.55      713.80    264.68 o 
  10   6   0       30.04      103.33    139.15 o 
  11   6   0      139.94       77.58    142.43 o 
  12   6   0      224.77      238.82    145.25 o 
  13   6   0      131.49      118.94    187.39 o 
  14   6   0       76.70       -4.52    199.85 o 
  15   6   0       16.10     -190.68    224.32 o 
  16   6   0        1.51     -120.26    204.57 o 
  17   6   0       65.37      -26.63    208.22 o 
   4   7   0        5.50      -81.36    710.78 o 
   5   7   0      149.16      544.14    297.53 o 
   6   7   0        0.04     -253.78    261.00 o 
   7   7   0       38.17     -231.95    689.49 o 
   8   7   0       10.57     -312.65    614.51 o 
   9   7   0        8.67     -601.80    550.96 o 
 -29   1   1       30.36      444.82    267.21 o 
 -28   1   1       14.44      314.76    195.52 o 
 -27   1   1      255.55      506.00    220.22 o 
 -26   1   1        5.51       82.47    175.65 o 
 -25   1   1      375.47      560.31    244.25 o 
 -24   1   1      438.86      583.01    277.02 o 
 -23   1   1      413.78      586.04    175.19 o 
 -22   1   1     1190.02     1534.24    542.77 o 
 -21   1   1      107.28      183.74    154.88 o 
 -20   1   1      514.43      641.17    155.46 o 
 -19   1   1      778.40      932.63    290.22 o 
 -18   1   1       70.13      172.10    130.58 o 
 -17   1   1      212.32      375.08    130.15 o 
 -16   1   1     3709.02     3755.21    622.91 o 
 -15   1   1      652.26      942.44    242.81 o 
 -14   1   1      904.46     1143.54    295.60 o 
 -13   1   1      445.35      545.21     65.35 o 
 -12   1   1      311.26      730.69    164.31 o 
 -11   1   1     1554.40     1696.83    111.17 o 
  -9   1   1     7296.12     6522.69    384.10 o 
  -8   1   1     1916.24     2232.08    120.34 o 
  -7   1   1       97.70      157.23     40.63 o 
  -6   1   1      107.41      146.28     37.61 o 
  -5   1   1    33843.53    36353.21   1707.84 o 
  -4   1   1     9931.63    14425.33   1459.69 o 
  -3   1   1    45274.43    44894.54   4516.33 o 
  -1   1   1       33.56        8.55     21.97 o 
   0   1   1      365.09      630.94     57.54 o 
   1   1   1    16358.38    15897.29   1378.03 o 
   2   1   1       59.57      482.11     88.47 o 
   3   1   1     2662.40     2982.37    175.41 o 
   4   1   1    20944.03    35960.21   3146.84 o 
   5   1   1    27516.19    26569.43   1832.87 o 
   7   1   1    12065.91    11222.01    664.26 o 
   8   1   1     5811.16     5108.22    464.84 o 
   9   1   1      358.56      419.45    106.94 o 
  11   1   1     2918.51     3541.74    314.79 o 
  12   1   1     4210.02     5183.15    685.96 o 
  13   1   1     4212.56     4786.22   1881.65 o 
  14   1   1      273.96     1048.61    164.63 o 
  15   1   1     3348.04     3623.35    583.07 o 
  16   1   1        3.70     1130.43    334.00 o 
  17   1   1      186.90      110.28    129.65 o 
  18   1   1      676.18      868.40    153.00 o 
  19   1   1     1417.23     1594.90    285.75 o 
  20   1   1      207.21      444.95    151.17 o 
  21   1   1     1055.59     1001.37    214.90 o 
  22   1   1       46.77      541.81    173.37 o 
  23   1   1      599.40      622.98    195.72 o 
  24   1   1      185.57      242.59    248.00 o 
  25   1   1       27.47       64.91    178.34 o 
  26   1   1       35.89      169.90    165.10 o 
  27   1   1        9.20      218.73    192.22 o 
  28   1   1       71.02      261.04    200.45 o 
 -28   2   1      251.04      557.69    236.37 o 
 -27   2   1       65.88       63.32    209.15 o 
 -26   2   1       97.54        4.12    207.43 o 
 -25   2   1      151.91      267.27    211.73 o 
 -24   2   1      162.66      183.92    184.15 o 
 -23   2   1        1.15       86.87    180.67 o 
 -22   2   1     1203.95     1450.34    335.92 o 
 -21   2   1     2208.49     2692.06    526.90 o 
 -20   2   1      443.54      542.63    171.56 o 
 -19   2   1     2403.45     2019.36    214.11 o 
 -18   2   1      340.32      318.68    209.48 o 
 -17   2   1     1349.40     1547.40    335.82 o 
 -16   2   1      405.61      783.72    133.41 o 
 -15   2   1      369.14      478.03    120.79 o 
 -14   2   1      425.37      749.22    115.24 o 
 -13   2   1     3661.12     3500.59    238.94 o 
 -12   2   1     2579.65     2612.18    150.84 o 
 -11   2   1     4136.36     3864.33    201.27 o 
 -10   2   1     8910.34     7910.34    464.81 o 
  -9   2   1      986.03     1913.96    112.73 o 
  -8   2   1     1773.44     3010.12    226.14 o 
  -7   2   1     1086.71     1250.49     85.17 o 
  -6   2   1       95.57      137.55     44.43 o 
  -5   2   1     1429.56     1317.64     96.50 o 
  -4   2   1     5296.07     4273.74    320.45 o 
  -3   2   1      828.91     1232.34    115.23 o 
  -2   2   1    53515.63    47728.50   3398.27 o 
  -1   2   1    13946.37    14020.82   1006.92 o 
   0   2   1     7259.96     6205.50    454.31 o 
   1   2   1    28073.22    28315.58   2860.28 o 
   2   2   1     7424.37     6514.40    642.15 o 
   3   2   1     1414.38     1191.97     91.30 o 
   4   2   1      641.76     1602.76    122.39 o 
   5   2   1      393.99      861.97     79.03 o 
   6   2   1     5089.50     4860.02    289.64 o 
   7   2   1    12031.19    10746.09    616.83 o 
   8   2   1     1679.57     1453.14     90.64 o 
   9   2   1     6003.90     5708.35    282.28 o 
  10   2   1    11226.15    12125.63    770.91 o 
  11   2   1      983.56     1527.76    177.03 o 
  12   2   1     1403.46     2319.46    193.68 o 
  13   2   1       47.35      -26.69     95.04 o 
  14   2   1       30.27       67.89     80.74 o 
  15   2   1     2156.10     2249.66    249.11 o 
  16   2   1      103.98      302.95    215.35 o 
  17   2   1      550.16     1021.72    179.11 o 
  18   2   1    10543.13     9926.43   1051.11 o 
  19   2   1       72.42      447.97    163.20 o 
  20   2   1     1580.57     1508.77    230.78 o 
  21   2   1      315.81      319.73    180.17 o 
  22   2   1      507.86      601.38    275.20 o 
  23   2   1       90.04      120.19    181.22 o 
  24   2   1        1.84      123.33    193.68 o 
  25   2   1        8.51      114.12    198.33 o 
  26   2   1      643.29      779.96    389.64 o 
  27   2   1      363.13      368.82    287.83 o 
 -27   3   1      389.52      319.85    233.35 o 
 -26   3   1      265.20        9.84    241.53 o 
 -25   3   1      114.66     -139.76    446.19 o 
 -24   3   1       12.35     -399.51    321.84 o 
 -23   3   1       98.72      165.04    205.66 o 
 -22   3   1      482.94      488.70    378.50 o 
 -21   3   1      184.69      314.46    175.07 o 
 -20   3   1       61.53      136.15    162.40 o 
 -19   3   1      325.05      451.82    158.63 o 
 -18   3   1       10.34      254.92    140.84 o 
 -17   3   1     1157.25     1038.37    160.27 o 
 -16   3   1     3440.20     3522.30    259.96 o 
 -15   3   1      976.63     1373.04    148.81 o 
 -14   3   1     1841.49     1697.02    161.28 o 
 -13   3   1     3503.93     3568.49    244.76 o 
 -12   3   1      489.92      705.86    106.40 o 
 -11   3   1        0.78       86.96     61.44 o 
 -10   3   1      858.65     1458.40    108.88 o 
  -9   3   1      120.94      223.89     65.62 o 
  -8   3   1      970.79     1033.56     92.44 o 
  -7   3   1     9079.43     8033.92    472.20 o 
  -6   3   1      263.11      667.29     83.18 o 
  -5   3   1     6835.89     5774.80    435.54 o 
  -4   3   1     7676.44     6753.62    503.06 o 
  -3   3   1     2490.48     2289.10    198.77 o 
  -2   3   1       51.92      168.44     73.18 o 
  -1   3   1        1.05      -28.44     68.97 o 
   0   3   1        6.44       36.62     70.92 o 
   1   3   1    14512.25    13188.69   1353.57 o 
   2   3   1      250.61      298.99     79.98 o 
   3   3   1     1411.74     1369.50    141.49 o 
   4   3   1     4065.85     3286.59    210.37 o 
   5   3   1      398.05      165.41     66.03 o 
   6   3   1     6735.32     5660.49    341.79 o 
   7   3   1     3812.99     3604.96    233.06 o 
   8   3   1        5.97      246.53     77.87 o 
   9   3   1      862.89     1268.87    100.95 o 
  10   3   1     3810.82     4026.69    261.28 o 
  11   3   1      291.26      997.00    115.31 o 
  12   3   1     2907.19     2954.81    213.58 o 
  13   3   1     2432.64     2379.89    194.14 o 
  14   3   1     2637.99     2736.00    217.32 o 
  15   3   1     6027.23     6146.36    395.40 o 
  17   3   1      616.60      734.96    155.38 o 
  18   3   1      187.95      240.25    153.55 o 
  19   3   1      895.88     1055.49    185.55 o 
  20   3   1       83.39     -212.82    208.78 o 
  21   3   1     1427.66     1275.97    619.79 o 
  22   3   1      241.56      177.19    396.50 o 
  23   3   1      173.31     -191.95    368.47 o 
  24   3   1        4.36     -127.62    380.42 o 
  25   3   1       31.07     -213.77    215.83 o 
  26   3   1      116.08       81.56    242.86 o 
 -24   4   1       27.10     -148.15    209.74 o 
 -23   4   1        9.18      161.19    225.94 o 
 -22   4   1      519.83      609.72    193.22 o 
 -21   4   1       19.66      213.44    169.73 o 
 -20   4   1      221.84      436.70    229.35 o 
 -19   4   1       37.70      172.17    155.87 o 
 -18   4   1      105.52      253.10    147.88 o 
 -17   4   1     2087.07     2149.71    208.11 o 
 -16   4   1     3113.66     2799.61    232.78 o 
 -15   4   1      504.92      622.46    134.28 o 
 -14   4   1      130.63      280.45    119.85 o 
 -13   4   1      233.48      370.63    116.57 o 
 -12   4   1      327.93      495.73    119.64 o 
 -11   4   1       13.25      165.29    102.38 o 
 -10   4   1      600.59     1088.69    129.37 o 
  -9   4   1     1373.62     1327.20    122.01 o 
  -8   4   1        3.20      395.64     99.75 o 
  -7   4   1      127.86      219.82     85.08 o 
  -6   4   1        6.13       -5.05     81.04 o 
  -5   4   1      502.95      491.44    108.02 o 
  -4   4   1      979.94      850.47    135.73 o 
  -3   4   1      177.17      378.25    117.79 o 
  -2   4   1      794.20     2096.44    285.96 o 
  -1   4   1       17.38        4.55     94.70 o 
   0   4   1       26.24       51.37     93.98 o 
   1   4   1     1359.21     1280.07    159.92 o 
   2   4   1      654.39      827.81    133.21 o 
   3   4   1      571.33      379.12    112.06 o 
   4   4   1      270.19      381.19     87.33 o 
   5   4   1      418.02      414.64     90.18 o 
   6   4   1     1353.07     2134.06    172.00 o 
   7   4   1       70.36      178.26     91.85 o 
   8   4   1        0.32       89.28     92.69 o 
   9   4   1      625.95      733.20    114.71 o 
  10   4   1     1157.24     1305.85    144.68 o 
  11   4   1       19.92      281.97    111.22 o 
  12   4   1     1062.46     1097.33    141.46 o 
  13   4   1     1296.63     1395.62    158.75 o 
  14   4   1      623.68      864.32    145.53 o 
  15   4   1        1.83      217.05    139.62 o 
  16   4   1        1.02      304.25    146.94 o 
  17   4   1      164.70      516.13    153.25 o 
  18   4   1      209.97      327.95    166.68 o 
  19   4   1        1.11      173.48    174.55 o 
  20   4   1      159.71      322.26    187.41 o 
  21   4   1       41.00       52.06    189.34 o 
  22   4   1        4.69      214.26    192.11 o 
  23   4   1        1.42     -254.53    305.94 o 
  24   4   1       45.98     -240.78    215.13 o 
 -21   5   1       12.15      -78.48    198.95 o 
 -20   5   1       79.83      -54.95    202.77 o 
 -19   5   1       11.63       84.62    288.51 o 
 -18   5   1       28.52      200.07    203.51 o 
 -17   5   1       44.69      -92.19    188.34 o 
 -16   5   1     1994.16     2120.75    217.11 o 
 -15   5   1        7.43      138.15    137.89 o 
 -14   5   1      180.70      245.26    133.99 o 
 -13   5   1      100.09      248.20    134.42 o 
 -12   5   1     2610.20     2381.12    209.03 o 
 -11   5   1      215.47      280.96    122.40 o 
 -10   5   1      211.22      145.84    123.10 o 
  -9   5   1       29.86       25.87    114.13 o 
  -8   5   1     1069.83     1082.54    139.67 o 
  -7   5   1       17.31       94.26    103.72 o 
  -6   5   1       56.95      189.77    102.13 o 
  -5   5   1       28.58       77.45    141.54 o 
  -4   5   1      286.39      344.59    152.60 o 
  -3   5   1      156.91        9.20    145.71 o 
  -2   5   1       18.87       45.67    156.45 o 
  -1   5   1        0.83      -14.94    119.47 o 
   0   5   1      142.80      184.25    172.22 o 
   1   5   1       16.89      133.50    162.60 o 
   2   5   1        0.45      129.05    154.72 o 
   3   5   1      352.24      420.72    152.53 o 
   4   5   1       32.69       54.72    100.89 o 
   5   5   1       84.62      118.18     99.64 o 
   6   5   1       86.18      302.92    109.74 o 
   7   5   1      436.38      387.21    117.55 o 
   8   5   1       12.62       64.83    115.33 o 
   9   5   1      269.39      131.97    116.46 o 
  10   5   1      279.03      291.80    123.22 o 
  11   5   1        1.20       52.64    121.77 o 
  12   5   1       30.93      239.17    133.53 o 
  13   5   1      162.91      369.10    136.02 o 
  14   5   1      108.82      199.16    139.13 o 
  15   5   1      258.32      208.65    150.30 o 
  16   5   1       40.84       40.33    157.05 o 
  17   5   1        8.39      164.46    163.45 o 
  18   5   1       18.86      196.57    163.37 o 
  19   5   1      241.41      138.33    158.26 o 
  20   5   1      209.48      119.51    228.45 o 
  21   5   1       37.35      165.19    260.55 o 
 -17   6   1      258.84      206.34    218.32 o 
 -16   6   1       79.95      -44.35    202.92 o 
 -15   6   1        4.44       23.87    176.03 o 
 -14   6   1       90.19       67.84    187.08 o 
 -13   6   1      369.65      276.51    193.45 o 
 -12   6   1      429.53      415.05    187.94 o 
 -11   6   1      445.53      387.77    249.74 o 
 -10   6   1        3.11       29.59    137.56 o 
  -9   6   1       49.50       87.46    137.18 o 
  -8   6   1      585.13      657.43    147.10 o 
  -7   6   1      144.73      235.23    131.70 o 
  -6   6   1      270.10      149.71    130.19 o 
  -5   6   1        2.16       37.57    124.30 o 
  -4   6   1        7.99     -220.50    210.47 o 
  -3   6   1       16.01      -81.68    207.93 o 
  -2   6   1      280.89     1176.90    991.34 o 
  -1   6   1      133.43      477.88   2129.48 o 
   1   6   1     1371.71     2639.52   3141.48 o 
   2   6   1      114.17      650.93    238.94 o 
   3   6   1        4.51        5.81    391.77 o 
   4   6   1      132.13       26.39    206.85 o 
   5   6   1       24.09       41.22    230.04 o 
   6   6   1        0.80      -26.02    188.84 o 
   7   6   1      381.07      379.75    206.23 o 
   8   6   1        3.01      -60.76    181.40 o 
   9   6   1       54.62       80.53    183.45 o 
  10   6   1      184.14      180.23    195.68 o 
  11   6   1        7.01      -46.88    191.98 o 
  12   6   1      160.54      327.49    193.24 o 
  13   6   1       56.37      215.76    196.14 o 
  14   6   1      309.76      427.48    212.10 o 
  15   6   1        4.25      303.12    315.83 o 
  16   6   1       22.44      105.49    327.91 o 
  -9   7   1        6.61      240.21    490.59 o 
  -8   7   1       10.58     -369.85    598.62 o 
  -7   7   1       69.67      499.48    756.85 o 
  -6   7   1      100.27     -644.37    939.23 o 
  -5   7   1      150.34     -273.89   1333.87 o 
  -4   7   1       38.36    -2099.62   3189.46 o 
   3   7   1       10.00        8.26    270.71 o 
   4   7   1      625.33     1089.73    977.68 o 
   5   7   1        2.09      -43.98    270.65 o 
   6   7   1        8.69      185.19    267.22 o 
   7   7   1       31.00       66.25    270.24 o 
   8   7   1        0.01       60.45    241.62 o 
 -29   0   2      368.54      379.51    235.34 o 
 -28   0   2       34.43      356.86    230.70 o 
 -27   0   2        8.51       88.46    219.92 o 
 -26   0   2       80.75      124.18    202.04 o 
 -25   0   2     3454.28     3092.30    339.19 o 
 -24   0   2     3765.22     3061.09    727.62 o 
 -23   0   2     3313.30     2596.38    321.87 o 
 -22   0   2       18.62      313.89    380.65 o 
 -21   0   2     2845.97     2666.15    288.87 o 
 -20   0   2    12406.58     9809.61    721.80 o 
 -19   0   2        8.06      -23.66    149.02 o 
 -18   0   2       57.23      286.45    152.37 o 
 -17   0   2    11392.04     9908.59    716.98 o 
 -16   0   2     9835.94     8319.52    608.77 o 
 -15   0   2     2786.29     2557.69    174.00 o 
 -14   0   2     1400.47     1894.33    141.03 o 
 -13   0   2     2164.51     2622.63    211.80 o 
 -12   0   2    29320.85    27824.87   1484.14 o 
 -11   0   2       30.39       38.32     46.60 o 
 -10   0   2     6664.95     8025.00    438.05 o 
  -9   0   2    15978.02    15581.81    833.49 o 
  -8   0   2    10782.85     9632.39    519.10 o 
  -7   0   2       27.89       14.84     28.91 o 
  -6   0   2    11975.60    13834.04    739.72 o 
  -5   0   2      199.66      209.27     27.32 o 
  -4   0   2    11533.92    12832.36    800.52 o 
  -3   0   2      160.31      135.70     14.65 o 
  -2   0   2    11680.68    12236.11   1034.56 o 
  -1   0   2      756.75      528.72     50.84 o 
   0   0   2     4537.42     5100.97    519.82 o 
   1   0   2       48.81       59.93     19.51 o 
   2   0   2     2891.77     3839.55    320.56 o 
   3   0   2       18.14       23.46     42.75 o 
   4   0   2    16248.88    14635.17   1011.86 o 
   5   0   2     7621.41     7822.72    823.58 o 
   6   0   2    23683.76    32941.79   2385.90 o 
   7   0   2      302.12      501.62     87.16 o 
   8   0   2    16839.70    15084.11   1051.34 o 
   9   0   2       11.88       27.70     86.41 o 
  10   0   2      532.11      378.39     95.70 o 
  11   0   2      684.70      519.17    117.55 o 
  12   0   2    15085.33    11520.83    820.68 o 
  13   0   2    11321.03     9107.87    664.72 o 
  14   0   2     1310.95     1828.34    561.76 o 
  15   0   2       93.96      -62.50    124.47 o 
  16   0   2     1717.75     1061.45    217.65 o 
  17   0   2     1137.34     1013.40    184.19 o 
  18   0   2      297.59      367.47    183.34 o 
  19   0   2      214.90      -45.28    165.01 o 
  20   0   2     2040.75     1428.77    223.45 o 
  21   0   2      284.49      148.78    178.83 o 
  22   0   2      334.07       37.49    246.57 o 
  23   0   2      110.27      -24.15    254.19 o 
  24   0   2      949.38      983.08    315.20 o 
  25   0   2      564.94      525.54    322.19 o 
  26   0   2      127.92      281.52    270.08 o 
  27   0   2      218.69      292.95    282.15 o 
  28   0   2     1134.85     1528.32    422.59 o 
 -29   1   2      151.41      387.84    208.21 o 
 -28   1   2     1153.33     1588.27    331.82 o 
 -27   1   2     2410.66     2775.94    415.99 o 
 -26   1   2      751.76     1092.34    443.20 o 
 -25   1   2      756.80      904.89    300.16 o 
 -24   1   2       57.84      176.70    176.97 o 
 -23   1   2     1246.75     1348.41    262.55 o 
 -22   1   2     1372.45     1626.46    254.99 o 
 -21   1   2     2839.01     2700.44    544.84 o 
 -20   1   2     3532.93     3959.58    734.97 o 
 -19   1   2     3502.24     3452.24    491.36 o 
 -18   1   2     2470.43     2708.16    443.21 o 
 -17   1   2      803.83     1001.26    170.24 o 
 -16   1   2     2677.67     2866.40    487.23 o 
 -15   1   2    11305.89     9203.10   1108.97 o 
 -14   1   2     6199.02     6821.56    900.08 o 
 -13   1   2      169.37       86.52     48.54 o 
 -12   1   2    12283.57    12677.43   1064.01 o 
 -11   1   2     7337.80     6496.50    446.04 o 
 -10   1   2      333.56      626.92     46.41 o 
  -9   1   2    24954.05    24843.34   2310.59 o 
  -8   1   2      516.13      913.15     55.58 o 
  -7   1   2    34977.30    33678.34   1378.40 o 
  -6   1   2      734.12      654.99     53.93 o 
  -5   1   2      462.28      384.43     34.31 o 
  -4   1   2     2983.05     4002.69    266.47 o 
  -3   1   2     2010.68     2245.70    215.11 o 
  -2   1   2       65.86       78.47     29.16 o 
  -1   1   2    58161.48    47931.80   3094.30 o 
   0   1   2       26.91      189.96     63.95 o 
   1   1   2     3749.09     3238.80    157.11 o 
   2   1   2     5745.16     6483.68    308.12 o 
   3   1   2    11871.22    10808.14    519.72 o 
   4   1   2        0.64      498.65    137.01 o 
   5   1   2    23581.76    22778.35   1492.37 o 
   6   1   2    12488.68    17491.25   1583.42 o 
   7   1   2    14505.52    13576.97    792.65 o 
   9   1   2     5631.62     4607.46    385.00 o 
  10   1   2      235.57      592.08     90.04 o 
  11   1   2     9438.88     9513.89   2483.44 o 
  12   1   2      218.47      563.88    102.83 o 
  13   1   2     5337.54     5744.98   2623.88 o 
  14   1   2      160.42      623.68    153.59 o 
  15   1   2     2513.81     2584.54   1445.07 o 
  16   1   2     3084.85     3465.47   1641.75 o 
  17   1   2      647.97      584.63    143.34 o 
  18   1   2      974.39      975.84    407.80 o 
  19   1   2      496.03      637.07    292.15 o 
  20   1   2       33.07      161.01    149.69 o 
  21   1   2      568.16      535.94    262.93 o 
  22   1   2      212.43      220.27    236.71 o 
  23   1   2      836.41     1205.01    422.87 o 
  24   1   2      551.91      594.15    190.22 o 
  25   1   2      811.44      752.83    315.04 o 
  26   1   2       52.97      119.50    180.07 o 
  27   1   2      158.68      476.46    196.38 o 
  28   1   2        1.03      221.13    196.72 o 
 -28   2   2       15.38      152.30    228.02 o 
 -27   2   2      248.58      416.83    311.39 o 
 -26   2   2       43.96       75.72    207.75 o 
 -25   2   2      397.13      765.51    266.26 o 
 -24   2   2      999.32     1275.30    225.33 o 
 -23   2   2      494.55      604.11    254.73 o 
 -22   2   2      695.71      903.26    237.92 o 
 -21   2   2       13.94      -13.79    158.03 o 
 -20   2   2       93.58       68.22    158.81 o 
 -19   2   2     2488.11     2701.59    337.65 o 
 -18   2   2      591.45      434.89    167.10 o 
 -17   2   2     2226.63     2421.01    350.46 o 
 -16   2   2     1867.03     1941.86    179.88 o 
 -15   2   2     4976.56     4170.07    283.52 o 
 -14   2   2     2849.57     2731.26    205.03 o 
 -13   2   2     1318.77     1721.84    115.10 o 
 -12   2   2     4402.92     4263.73    219.98 o 
 -11   2   2     6460.99     8211.76    398.29 o 
 -10   2   2     1301.01     1966.31    115.46 o 
  -9   2   2     5342.54     6467.43    315.91 o 
  -8   2   2     6750.15     5885.72    289.53 o 
  -7   2   2     2195.35     2203.44    124.63 o 
  -6   2   2      100.34       73.76     41.69 o 
  -5   2   2      214.56      268.90     69.52 o 
  -4   2   2    17325.26    17001.37   1283.03 o 
  -3   2   2     8367.53     8730.13    631.72 o 
  -2   2   2     2748.18     2608.32    283.74 o 
  -1   2   2    20051.50    22338.69   1594.64 o 
   0   2   2     3122.51     4201.77    449.28 o 
   1   2   2      268.26      946.09     97.86 o 
   2   2   2     6975.42     6706.76    388.42 o 
   3   2   2       19.60      377.91     51.95 o 
   4   2   2    19323.78    18455.59   1044.62 o 
   5   2   2    14756.77    14658.58    832.92 o 
   6   2   2      921.84     1551.97    116.28 o 
   7   2   2     3944.47     5937.05    350.91 o 
   8   2   2     6255.74     5777.70    344.51 o 
   9   2   2     2162.51     2779.16    293.97 o 
  10   2   2      693.33      801.69    169.49 o 
  11   2   2      297.28      501.51    119.35 o 
  12   2   2    10153.50     9614.80    699.33 o 
  13   2   2     1145.66     1354.01    147.81 o 
  14   2   2        3.12      202.98    110.39 o 
  15   2   2      578.05      772.38    125.59 o 
  16   2   2       44.73     -126.55    217.21 o 
  17   2   2       35.03      400.09    145.85 o 
  18   2   2     1080.96     1153.69    180.48 o 
  19   2   2      189.84      154.40    198.77 o 
  20   2   2      876.15      703.82    417.21 o 
  21   2   2      167.54      413.70    186.07 o 
  22   2   2        5.73       18.88    181.08 o 
  23   2   2      497.24      535.94    230.91 o 
  24   2   2        0.82      152.89    204.17 o 
  25   2   2       56.09       97.93    205.08 o 
  26   2   2      234.36      552.62    288.54 o 
  27   2   2        1.23       66.77    218.06 o 
 -27   3   2      152.62       46.66    252.96 o 
 -26   3   2        7.08      -12.59    228.47 o 
 -25   3   2      272.51      123.71    349.04 o 
 -24   3   2      346.52        6.14    435.17 o 
 -23   3   2      155.90     -118.29    371.04 o 
 -22   3   2      192.29      217.13    228.17 o 
 -21   3   2       77.12      168.59    167.27 o 
 -20   3   2      443.06      399.38    161.20 o 
 -19   3   2       80.78      196.26    143.08 o 
 -18   3   2      214.34      613.68    124.97 o 
 -17   3   2      861.92     1252.13    155.95 o 
 -16   3   2     1126.03     2237.57    191.37 o 
 -15   3   2      253.41      533.39    152.58 o 
 -14   3   2     5715.65     5187.38    330.49 o 
 -13   3   2       52.09      295.34     94.89 o 
 -12   3   2     9313.69     7920.32    472.34 o 
 -11   3   2    10445.00     8882.68    433.33 o 
 -10   3   2      511.20      712.10     84.31 o 
  -9   3   2     3014.48     2502.48    151.13 o 
  -8   3   2     1689.86     1439.51    110.71 o 
  -7   3   2      903.32     1375.18    110.93 o 
  -6   3   2    32349.61    28461.80   2035.53 o 
  -5   3   2      639.84      787.29    165.86 o 
  -4   3   2    11212.67    10025.19    732.58 o 
  -3   3   2       20.08      445.71    101.68 o 
  -2   3   2      141.21       17.43     65.77 o 
  -1   3   2     2430.22     2198.86    190.18 o 
   0   3   2     5182.72     4225.92    469.62 o 
   1   3   2       51.47       17.20     72.35 o 
   2   3   2    53188.88    52526.12   3737.52 o 
   3   3   2     2002.42     2204.31    155.43 o 
   4   3   2      807.48      764.00     85.73 o 
   5   3   2     1396.32     1339.89    112.59 o 
   6   3   2      172.56      426.20     78.00 o 
   7   3   2     4898.24     5161.74    316.35 o 
   8   3   2     4344.93     5270.59    323.74 o 
   9   3   2     3745.90     3473.56    232.18 o 
  10   3   2     6928.50     6533.52    395.69 o 
  11   3   2     1140.64     1288.17    132.71 o 
  12   3   2      238.53      536.89    107.84 o 
  13   3   2     1641.95     1951.47    176.78 o 
  14   3   2     2652.55     3322.30    250.33 o 
  15   3   2     6845.74     6888.81    438.03 o 
  16   3   2      691.60      852.68    161.26 o 
  17   3   2      102.96      320.18    156.82 o 
  18   3   2      159.75      188.39    162.45 o 
  19   3   2      535.03      518.36    185.03 o 
  20   3   2      335.08      552.16    196.00 o 
  21   3   2      243.06       87.60    316.66 o 
  22   3   2      379.29       90.06    311.74 o 
  23   3   2       57.76     -167.15    386.74 o 
  24   3   2        0.35     -377.94    417.86 o 
  25   3   2        0.03     -194.43    263.31 o 
 -25   4   2       70.24      -33.81    249.26 o 
 -24   4   2       41.23      107.56    246.01 o 
 -23   4   2       65.45      211.79    236.95 o 
 -22   4   2      780.26      913.36    233.88 o 
 -21   4   2       93.63      204.66    192.26 o 
 -20   4   2      192.65      485.12    167.69 o 
 -19   4   2      143.97      356.71    158.53 o 
 -18   4   2      186.60      359.63    145.69 o 
 -17   4   2     1414.84     1309.74    275.60 o 
 -16   4   2       63.18      672.83    136.65 o 
 -15   4   2      399.96      610.70    133.76 o 
 -14   4   2     2640.25     2758.46    224.31 o 
 -13   4   2        3.92      219.51    113.29 o 
 -12   4   2     4693.64     4150.59    280.25 o 
 -11   4   2     7103.31     5585.33    352.26 o 
 -10   4   2      860.80     1214.28    131.84 o 
  -9   4   2    11608.13     9125.36    458.09 o 
  -8   4   2      137.97      219.26     89.41 o 
  -7   4   2      680.50      509.53     97.63 o 
  -6   4   2     1503.27     1427.31    167.11 o 
  -5   4   2      255.01      160.21    104.44 o 
  -4   4   2      683.67      602.41    121.76 o 
  -3   4   2    24362.63    19545.02   1413.59 o 
  -2   4   2      325.30      419.16    111.37 o 
  -1   4   2    18355.02    13848.39   1010.58 o 
   0   4   2      674.67      795.59    138.33 o 
   1   4   2      401.53      422.10    117.72 o 
   2   4   2      812.64      838.00    133.59 o 
   3   4   2       50.87      -38.51     77.06 o 
   4   4   2     1349.52     1168.21    116.88 o 
   5   4   2    13628.51    10092.21    593.03 o 
   6   4   2     2585.16     2357.59    180.78 o 
   7   4   2     9782.77     8399.77    501.04 o 
   8   4   2     3163.08     2587.10    196.28 o 
   9   4   2      224.71      222.24     95.29 o 
  10   4   2     2061.78     2073.32    179.15 o 
  11   4   2       62.90      151.06    109.46 o 
  12   4   2     2705.03     2446.96    201.18 o 
  13   4   2     2855.58     2391.04    209.31 o 
  14   4   2     2868.48     2691.39    232.63 o 
  15   4   2      102.97      259.42    136.94 o 
  16   4   2     2374.27     2396.55    233.03 o 
  17   4   2      771.42      821.35    179.74 o 
  18   4   2      482.63      770.29    188.13 o 
  19   4   2     1241.93     1486.34    258.46 o 
  20   4   2        6.31      318.43    189.97 o 
  21   4   2      333.40      218.21    207.86 o 
  22   4   2       19.22      -41.16    201.60 o 
  23   4   2        0.93     -162.41    210.00 o 
 -22   5   2       54.54      106.14    232.87 o 
 -21   5   2       93.33      100.04    222.90 o 
 -20   5   2        4.91       40.07    202.26 o 
 -19   5   2      618.25      793.61    228.92 o 
 -18   5   2      284.75      473.20    214.09 o 
 -17   5   2      351.11      511.02    194.16 o 
 -16   5   2      556.58      769.84    191.80 o 
 -15   5   2     2018.80     1524.42    179.87 o 
 -14   5   2      503.80      597.69    141.48 o 
 -13   5   2      100.26      166.35    132.58 o 
 -12   5   2     1351.82     1412.95    164.66 o 
 -11   5   2     1674.66     1573.62    165.21 o 
 -10   5   2      220.22      353.18    121.75 o 
  -9   5   2     1076.32      956.71    139.88 o 
  -8   5   2     2784.97     2442.14    238.61 o 
  -7   5   2      213.07      211.66    111.65 o 
  -6   5   2     5328.99     4303.57    521.73 o 
  -5   5   2       56.48      159.21    146.36 o 
  -4   5   2     4464.02     3963.89    478.83 o 
  -3   5   2       12.17      -59.11    185.24 o 
  -2   5   2      265.08      240.15    134.34 o 
  -1   5   2       22.14      115.68    166.83 o 
   0   5   2     4545.91     4441.50   1303.05 o 
   1   5   2      878.45      851.65    175.63 o 
   2   5   2     3810.10     4167.06    686.95 o 
   3   5   2      542.03      651.51    114.04 o 
   4   5   2     2848.67     2086.18    180.38 o 
   5   5   2      477.08      541.30    117.45 o 
   6   5   2      146.39      113.16    105.86 o 
   7   5   2     1060.10     1108.87    142.49 o 
   8   5   2      705.59      782.16    134.62 o 
   9   5   2     2117.87     2172.43    192.75 o 
  10   5   2     2359.18     2251.51    200.66 o 
  11   5   2      863.18      911.74    144.85 o 
  12   5   2       91.45      192.18    135.79 o 
  13   5   2      378.68      491.11    150.25 o 
  14   5   2      340.66      473.48    151.37 o 
  15   5   2     1161.23     1418.78    187.60 o 
  16   5   2       93.72       91.80    153.88 o 
  17   5   2       29.08      200.08    166.70 o 
  18   5   2       92.29      232.52    180.44 o 
  19   5   2      409.97      413.12    189.42 o 
  20   5   2       26.96      107.62    208.20 o 
 -17   6   2      134.82      187.54    202.59 o 
 -16   6   2     1229.51      917.92    227.46 o 
 -15   6   2        1.36       85.93    186.44 o 
 -14   6   2        6.33      -42.24    226.23 o 
 -13   6   2        0.05      128.15    176.68 o 
 -12   6   2       25.86      -79.66    175.72 o 
 -11   6   2      106.12      164.87    163.09 o 
 -10   6   2       66.46        2.35    170.98 o 
  -9   6   2     1135.81     1002.45    226.70 o 
  -8   6   2      414.29      247.82    129.66 o 
  -7   6   2      132.12       64.92    133.18 o 
  -6   6   2       79.74      123.31    127.74 o 
  -5   6   2      390.10      693.71    337.12 o 
  -4   6   2        3.97       58.47    205.49 o 
  -3   6   2      767.30     2567.96    806.42 o 
  -2   6   2       53.04     -531.89   1032.01 o 
   0   6   2        9.17      265.23    278.66 o 
   1   6   2     2087.24     2727.24   2089.13 o 
   2   6   2      163.27      382.04    233.19 o 
   3   6   2     1550.07     1768.01    836.29 o 
   4   6   2      726.34      777.40    230.90 o 
   5   6   2      430.31      531.43    213.43 o 
   6   6   2      158.27      296.61    201.33 o 
   7   6   2      196.68      214.58    188.81 o 
   8   6   2      419.20      413.31    204.99 o 
   9   6   2      141.99      189.95    199.51 o 
  10   6   2      687.12      781.88    213.66 o 
  11   6   2        2.44      -49.97    196.91 o 
  12   6   2      530.52      624.81    216.14 o 
  13   6   2       82.97      256.80    204.43 o 
  14   6   2       52.83      -19.71    206.88 o 
  15   6   2        1.28      158.11    214.81 o 
  16   6   2      131.74      422.59    342.52 o 
  -9   7   2        1.16     -198.90    521.73 o 
  -8   7   2       51.10     -197.63    598.62 o 
  -7   7   2        0.26     -345.70    765.75 o 
  -6   7   2      290.98      932.88   1072.69 o 
  -5   7   2       20.07     -405.43   1405.68 o 
   2   7   2      257.61       92.14    299.95 o 
   3   7   2       27.30      184.01    591.31 o 
   4   7   2      624.85      841.06   1052.99 o 
   5   7   2       19.01       40.78    269.98 o 
   6   7   2        0.64     -122.70    259.28 o 
   7   7   2      102.09       58.39    249.24 o 
   8   7   2       71.05        7.81    263.87 o 
 -29   1   3       26.92      290.59    211.27 o 
 -28   1   3      404.36      364.74    214.93 o 
 -27   1   3      273.57      126.00    197.81 o 
 -26   1   3      267.28      395.97    204.32 o 
 -25   1   3     1018.88      911.41    202.37 o 
 -24   1   3     1277.47     1755.43    372.12 o 
 -23   1   3       61.42      134.28    160.63 o 
 -22   1   3       30.19      375.90    167.25 o 
 -21   1   3       55.22       67.17    125.11 o 
 -20   1   3      999.83     1560.76    217.93 o 
 -19   1   3     2389.43     2132.82    400.46 o 
 -17   1   3     6534.02     5501.09    894.85 o 
 -16   1   3     7592.74     8275.97   1097.01 o 
 -15   1   3     8529.98     9693.85    967.50 o 
 -13   1   3       16.52       84.79     44.42 o 
 -11   1   3     1690.93     1967.49     96.59 o 
 -10   1   3     1958.05     1868.77     87.32 o 
  -9   1   3    12987.25    12087.53    491.18 o 
  -8   1   3    19618.25    30199.89   1360.42 o 
  -7   1   3    16268.90    19054.80    857.03 o 
  -5   1   3     6653.85     7258.24    335.63 o 
  -4   1   3       84.03      131.48     25.03 o 
  -3   1   3      136.46      162.89     22.45 o 
  -2   1   3     5712.63     4501.53    674.97 o 
  -1   1   3    60822.17    59632.27   2718.04 o 
   1   1   3     4234.23     4181.65    199.87 o 
   2   1   3     1081.09     2400.36    163.22 o 
   3   1   3    64357.78    65756.63   3059.20 o 
   4   1   3    12953.83    14275.77    725.41 o 
   5   1   3      289.20      640.15    143.99 o 
   7   1   3      160.68      258.52     59.51 o 
   9   1   3    11175.82    10654.56    621.11 o 
  10   1   3       55.67       21.52    123.14 o 
  11   1   3     2708.53     2638.67    333.91 o 
  12   1   3     1257.02     1939.65    350.83 o 
  13   1   3      243.48      656.75    118.59 o 
  14   1   3     1908.10     2539.92    667.56 o 
  15   1   3      321.66      369.81    140.79 o 
  16   1   3      147.81      243.27    128.35 o 
  17   1   3       32.10      127.33    128.50 o 
  18   1   3      215.64      702.86    143.23 o 
  19   1   3        4.54        2.99    140.86 o 
  20   1   3      430.35      418.05    226.30 o 
  21   1   3       26.10       -9.00    147.71 o 
  22   1   3      475.73      697.16    186.62 o 
  23   1   3      360.56      187.59    182.46 o 
  24   1   3       56.65       83.20    176.23 o 
  25   1   3        0.32       78.82    189.77 o 
  26   1   3       11.48      242.99    186.44 o 
  27   1   3      139.73      249.79    363.81 o 
 -29   2   3       15.52      -80.43    246.84 o 
 -28   2   3      103.79      277.51    228.05 o 
 -27   2   3      263.47      381.90    211.84 o 
 -26   2   3       65.27     -120.58    204.36 o 
 -25   2   3      337.11      482.26    208.03 o 
 -24   2   3       11.67        4.78    181.49 o 
 -23   2   3      394.86      151.75    192.20 o 
 -22   2   3     2758.64     2929.42    307.83 o 
 -21   2   3      432.63      369.89    167.04 o 
 -20   2   3      871.96      981.71    190.40 o 
 -19   2   3      573.83      580.66    234.82 o 
 -18   2   3      790.35      822.29    232.47 o 
 -17   2   3      506.85      458.83    126.12 o 
 -16   2   3     1094.71     1142.51    145.18 o 
 -15   2   3      565.92      729.63    108.91 o 
 -14   2   3    34409.66    33611.27   1581.65 o 
 -13   2   3     4963.42     5805.20    292.22 o 
 -12   2   3      347.67      678.92     92.30 o 
 -11   2   3    17734.39    18294.61    862.06 o 
 -10   2   3     4032.04     3338.05    172.91 o 
  -9   2   3     2206.67     1606.32     98.47 o 
  -8   2   3      392.19     1131.32     89.66 o 
  -7   2   3     1455.51     1251.31     75.09 o 
  -6   2   3     5168.28     4120.90    225.55 o 
  -5   2   3     5227.90     4333.02    444.33 o 
  -4   2   3     8432.14     7139.96    340.60 o 
  -3   2   3    21007.36    19708.82   1077.48 o 
  -2   2   3    12507.20    11854.83    653.32 o 
  -1   2   3     3109.94     2839.41    203.51 o 
   0   2   3     4674.69     4118.28    309.16 o 
   1   2   3      165.97      253.30     44.18 o 
   2   2   3     3210.49     2441.52    154.50 o 
   3   2   3     5918.88     5566.04    326.00 o 
   4   2   3     8714.50     9055.20    518.60 o 
   5   2   3     1976.39     3285.48    203.18 o 
   6   2   3    39171.22    35037.37   1963.94 o 
   7   2   3     7356.71     6901.29    404.47 o 
   8   2   3     5718.17     4712.32    288.56 o 
   9   2   3     5729.38     5064.81    312.01 o 
  10   2   3       10.70      606.39    110.43 o 
  11   2   3      179.14      397.10     97.75 o 
  13   2   3       97.97      498.89    114.08 o 
  14   2   3     2483.31     2185.37    283.38 o 
  15   2   3     2591.46     1990.30    202.50 o 
  16   2   3      413.11      219.92    211.78 o 
  17   2   3     1889.15     2153.93    274.77 o 
  18   2   3     1592.50     1372.91    252.30 o 
  19   2   3       31.01       34.51    157.53 o 
  20   2   3       90.64      228.70    221.55 o 
  21   2   3      149.61      138.38    180.08 o 
  22   2   3       35.21      115.15    215.72 o 
  23   2   3      209.97      226.93    202.95 o 
  24   2   3       17.99      241.96    195.27 o 
  25   2   3      478.91      913.91    380.02 o 
  26   2   3      916.46      820.58    323.04 o 
 -27   3   3      249.07      300.96    250.85 o 
 -26   3   3        0.86       23.20    220.54 o 
 -25   3   3      170.70      423.56    225.20 o 
 -24   3   3        1.78     -326.98    217.99 o 
 -23   3   3       49.39     -101.20    229.36 o 
 -22   3   3        0.08     -130.98    162.82 o 
 -21   3   3       95.23      -16.08    153.13 o 
 -20   3   3        4.43      163.16    151.10 o 
 -19   3   3      402.43      669.13    151.23 o 
 -18   3   3      228.25      451.49    132.14 o 
 -17   3   3     4997.81     4674.83    314.77 o 
 -16   3   3     1541.05     1523.54    155.86 o 
 -15   3   3     1022.59     1383.64    143.07 o 
 -14   3   3      423.70      611.09    107.17 o 
 -13   3   3        8.21      173.87     86.92 o 
 -12   3   3      266.66      904.96     88.34 o 
 -11   3   3     6405.20     5422.86    277.44 o 
 -10   3   3     3815.60     3469.43    190.52 o 
  -9   3   3     1488.05     1458.52    109.05 o 
  -8   3   3     6646.68     5244.48    272.40 o 
  -7   3   3      637.69      723.44     96.24 o 
  -6   3   3    11514.42    10222.49    588.38 o 
  -5   3   3    10179.20     9687.72    709.60 o 
  -4   3   3     1518.42     1185.83    128.26 o 
  -3   3   3       88.15       23.71     72.27 o 
  -2   3   3     6276.81     5143.44    390.27 o 
  -1   3   3     1735.61     1916.60    255.46 o 
   0   3   3     2129.90     1782.96    166.02 o 
   1   3   3     2356.16     1802.88    169.55 o 
   2   3   3      347.45      817.49     83.45 o 
   3   3   3    31506.34    30178.51   1709.27 o 
   4   3   3      347.61      282.81     72.15 o 
   5   3   3      110.83      135.84     70.51 o 
   7   3   3      315.41      400.10     83.26 o 
   8   3   3     1472.63     1724.13    144.46 o 
   9   3   3     4052.98     4093.80    264.42 o 
  10   3   3       42.11      258.37     94.73 o 
  11   3   3     5721.58     6369.47    392.41 o 
  12   3   3     1773.14     1733.40    162.60 o 
  13   3   3       98.69      161.20    116.09 o 
  14   3   3     1810.34     2009.90    191.12 o 
  15   3   3      221.58      382.47    134.95 o 
  16   3   3      371.36      353.34    144.25 o 
  17   3   3      385.91      554.41    167.14 o 
  18   3   3      195.55       75.20    214.14 o 
  19   3   3       32.72       78.83    286.68 o 
  20   3   3     1102.22     1050.82    395.64 o 
  21   3   3      706.69      339.24    473.34 o 
  22   3   3        2.95     -263.82    431.85 o 
  23   3   3      211.30      253.90    382.46 o 
  24   3   3       31.50      -73.10    299.42 o 
  25   3   3       52.43      297.80    244.70 o 
 -25   4   3        1.37      122.67    243.87 o 
 -24   4   3        7.78       58.12    225.89 o 
 -23   4   3       35.71      156.78    232.01 o 
 -22   4   3      659.78      790.81    236.30 o 
 -21   4   3       73.95      154.30    186.21 o 
 -20   4   3       84.84      260.26    193.86 o 
 -19   4   3      185.72      571.18    297.14 o 
 -18   4   3        9.18       90.05    128.95 o 
 -17   4   3      146.66       72.56    131.01 o 
 -16   4   3      332.20      282.18    126.39 o 
 -15   4   3      481.30      606.17    129.57 o 
 -14   4   3      272.34      457.26    123.67 o 
 -13   4   3     2644.15     2547.80    203.95 o 
 -12   4   3       46.63      243.90    106.49 o 
 -11   4   3     1142.58      996.84    122.95 o 
 -10   4   3     2058.23     2046.48    150.41 o 
  -9   4   3      884.01      735.00    101.17 o 
  -8   4   3        4.25      448.21     96.98 o 
  -7   4   3       93.59      -97.46    292.28 o 
  -6   4   3      127.46      192.97    107.94 o 
  -5   4   3     1193.49     1096.27    145.18 o 
  -4   4   3      258.81      184.24     69.58 o 
  -3   4   3       30.49       15.62     94.49 o 
  -2   4   3     4461.18     5569.66    431.76 o 
  -1   4   3      438.51      401.45    123.45 o 
   0   4   3      484.72      740.26    135.32 o 
   1   4   3      182.86      244.40    106.92 o 
   2   4   3      311.38      299.60     81.17 o 
   3   4   3       34.11       17.51     79.05 o 
   4   4   3       41.87       67.74     83.94 o 
   5   4   3        0.24       73.63     84.01 o 
   6   4   3     1771.84     1947.12    165.03 o 
   7   4   3        1.37      139.14     95.38 o 
   8   4   3     1463.14     1553.07    150.32 o 
   9   4   3        0.24      205.93    105.42 o 
  10   4   3      401.99      654.83    122.38 o 
  11   4   3      177.57      266.94    123.28 o 
  12   4   3       83.38      208.82    122.19 o 
  13   4   3       45.59      111.38    128.43 o 
  14   4   3      130.07      453.57    148.58 o 
  15   4   3      517.49      772.86    166.44 o 
  16   4   3      213.06      553.59    196.05 o 
  17   4   3       11.75      274.44    169.24 o 
  18   4   3      233.99      477.14    181.83 o 
  19   4   3      817.38      971.43    233.76 o 
  20   4   3      542.89      453.59    219.40 o 
  21   4   3      215.86       91.23    254.85 o 
  22   4   3        9.71      -53.70    202.58 o 
  23   4   3       49.04     -181.99    252.74 o 
 -22   5   3        5.67       97.99    234.19 o 
 -21   5   3        0.67      -77.76    220.28 o 
 -20   5   3      283.92      288.59    192.54 o 
 -19   5   3       45.71      163.15    195.69 o 
 -18   5   3        0.41      103.05    192.91 o 
 -17   5   3      159.52      106.84    191.63 o 
 -16   5   3      669.86      638.55    195.34 o 
 -15   5   3     1497.03     1131.42    204.45 o 
 -14   5   3     1055.20      560.17    122.12 o 
 -13   5   3        6.00      276.14    129.36 o 
 -12   5   3      146.80      253.93    123.63 o 
 -11   5   3        5.32       78.29    121.88 o 
 -10   5   3     1734.94     1559.99    168.57 o 
  -9   5   3       11.49      -30.98    116.50 o 
  -8   5   3       24.88      -54.70    112.19 o 
  -7   5   3       37.10      138.77    148.84 o 
  -6   5   3        4.91      -17.05    136.84 o 
  -5   5   3      417.83      381.29    150.88 o 
  -4   5   3      763.08      768.81    177.73 o 
  -3   5   3        4.40       64.18    123.47 o 
  -2   5   3        0.49      -31.56    235.13 o 
  -1   5   3       15.45      108.42    175.53 o 
   0   5   3        7.74      185.71    172.25 o 
   1   5   3      273.20      210.91    158.31 o 
   2   5   3       31.83      203.76    152.33 o 
   3   5   3       87.05      135.30    101.20 o 
   4   5   3       78.10      125.08    102.09 o 
   5   5   3       28.68       51.60    108.32 o 
   6   5   3      469.48      520.11    123.69 o 
   7   5   3        5.54      -25.96    109.22 o 
   8   5   3        4.11      196.89    122.54 o 
   9   5   3      320.76      255.10    122.90 o 
  10   5   3      170.83      253.80    133.06 o 
  11   5   3       54.57      167.59    136.77 o 
  12   5   3      339.01      462.34    146.09 o 
  13   5   3      282.83      312.42    143.65 o 
  14   5   3       23.24      168.83    150.57 o 
  15   5   3       24.42      246.91    162.37 o 
  16   5   3      185.87      494.80    175.63 o 
  17   5   3        3.13      189.45    178.04 o 
  18   5   3       32.62      234.29    192.68 o 
  19   5   3        4.33       93.64    199.88 o 
  20   5   3      178.57      246.79    209.82 o 
 -17   6   3        8.41      187.15    215.97 o 
 -16   6   3      137.79       22.38    198.39 o 
 -15   6   3       18.35       63.46    181.04 o 
 -14   6   3     1009.51      784.01    210.80 o 
 -13   6   3       51.21      162.01    189.63 o 
 -12   6   3      272.35      253.26    177.27 o 
 -11   6   3      118.97      202.34    197.63 o 
 -10   6   3        4.26      -33.70    171.06 o 
  -9   6   3      140.66      179.58    160.17 o 
  -8   6   3       47.46      115.49    168.93 o 
  -7   6   3        7.10     -190.85    127.23 o 
  -6   6   3        0.94      -84.22    236.08 o 
  -5   6   3      444.79      600.65    373.34 o 
  -4   6   3      126.17     -421.96    563.67 o 
  -3   6   3      496.23     1309.72    842.64 o 
  -1   6   3       63.09       23.51    243.39 o 
   0   6   3      252.00       33.17    344.11 o 
   1   6   3      140.75      201.44    231.49 o 
   2   6   3       28.40      306.49    227.16 o 
   3   6   3      256.25      288.35    211.96 o 
   4   6   3       85.59      430.67    209.00 o 
   5   6   3       41.77      208.89    186.68 o 
   6   6   3      707.28      726.83    213.89 o 
   7   6   3       13.13       56.53    192.75 o 
   8   6   3        3.90      199.34    183.16 o 
   9   6   3       91.83      156.66    188.07 o 
  10   6   3       30.97       -1.95    189.60 o 
  11   6   3       20.49       -6.70    194.98 o 
  12   6   3      120.69      296.72    208.03 o 
  13   6   3       47.51        5.32    198.77 o 
  14   6   3       26.47      -97.05    250.38 o 
  15   6   3      365.64      487.11    224.14 o 
 -10   7   3       28.06      751.13    594.17 o 
  -9   7   3      167.15       -1.27    551.59 o 
  -8   7   3      466.02      649.46    686.95 o 
  -7   7   3       19.17     -144.25    841.37 o 
  -6   7   3       28.83      328.54   1082.85 o 
  -5   7   3        0.25      291.05   1631.90 o 
   1   7   3      117.48      134.72    289.78 o 
   2   7   3      140.07       29.87    301.22 o 
   3   7   3      192.43      115.86    405.75 o 
   4   7   3       10.86       51.10    283.81 o 
   5   7   3        8.60     -180.05    276.01 o 
   6   7   3       56.20       -5.12    273.28 o 
   7   7   3       13.74      102.85    268.68 o 
 -30   0   4      513.53      527.08    255.09 o 
 -29   0   4       63.49      105.12    236.12 o 
 -28   0   4      185.99      390.42    227.48 o 
 -27   0   4       23.60       66.58    219.46 o 
 -26   0   4        5.39      209.67    208.98 o 
 -25   0   4     1320.17     1162.77    239.61 o 
 -24   0   4      107.28      102.79    193.24 o 
 -23   0   4      671.50      569.21    195.52 o 
 -22   0   4     1055.28      990.05    204.57 o 
 -21   0   4     1244.06     1055.74    203.53 o 
 -20   0   4     6901.47     6615.98    866.79 o 
 -19   0   4       40.08       64.48     93.50 o 
 -18   0   4     6794.07     7579.38    431.13 o 
 -17   0   4     2484.50     2184.61    164.73 o 
 -16   0   4     1752.18     3348.21    215.62 o 
 -15   0   4    15716.13    14060.78    762.34 o 
 -14   0   4     3522.15     4631.32    270.41 o 
 -13   0   4     6574.18     5564.58    313.97 o 
 -12   0   4    65769.45    63541.70   3357.05 o 
 -11   0   4     1111.40     1018.99     84.88 o 
 -10   0   4    20942.77    28752.30   1526.82 o 
  -9   0   4     3924.03     4157.61    230.49 o 
  -7   0   4     4352.34     3971.91    218.56 o 
  -6   0   4      160.30      176.16     29.48 o 
  -5   0   4       28.43       14.62     19.84 o 
  -4   0   4    27569.41    27128.51   1770.40 o 
  -3   0   4      963.10     1055.97     79.34 o 
  -2   0   4     6588.74     7915.01    521.64 o 
  -1   0   4     4401.40     4441.40    292.87 o 
   0   0   4     7271.87     8666.64    894.12 o 
   1   0   4     9041.34     6906.78    454.76 o 
   2   0   4     9146.67     9540.41    629.43 o 
   3   0   4    16855.22    13366.61    883.28 o 
   4   0   4   873767.94   635354.38  53380.06 o 
   5   0   4    33041.80    28748.28   1870.14 o 
   6   0   4     4001.53     4462.97    308.87 o 
   7   0   4    15050.25    12058.44    793.17 o 
   8   0   4     1960.14     2034.80    302.49 o 
   9   0   4    18444.91    13640.51   1420.29 o 
  10   0   4     4021.33     4202.41    505.20 o 
  11   0   4     7750.67     6216.24    701.57 o 
  12   0   4    14631.27     9240.47    999.61 o 
  13   0   4     7599.13     5066.02    596.71 o 
  14   0   4     2735.88     1841.61    314.56 o 
  15   0   4     6945.19     4608.48    564.30 o 
  16   0   4     9724.25     7074.77    804.51 o 
  17   0   4     5119.50     3769.01    503.30 o 
  18   0   4     1421.26     1365.00    303.76 o 
  19   0   4      220.23      165.22    234.49 o 
  20   0   4        9.77     -106.12    235.76 o 
  21   0   4     1328.56      944.95    305.03 o 
  22   0   4       19.87      334.26    275.80 o 
  23   0   4     1117.94      697.12    278.97 o 
  24   0   4     2047.63     2107.88    413.70 o 
  25   0   4      185.79      244.02    312.02 o 
  26   0   4        3.50      104.22    313.93 o 
  27   0   4       93.15       94.05    330.45 o 
 -30   1   4      563.95      636.87    231.54 o 
 -29   1   4      156.05      270.60    214.85 o 
 -28   1   4      418.04      471.99    217.08 o 
 -27   1   4      196.31      414.60    202.86 o 
 -26   1   4      242.93      356.34    192.59 o 
 -25   1   4       13.87      152.64    178.07 o 
 -24   1   4       82.54      228.41    142.21 o 
 -23   1   4      502.26      647.31    150.57 o 
 -22   1   4      613.29      693.56    202.62 o 
 -21   1   4      145.46      251.52    127.04 o 
 -20   1   4     4092.78     3530.98    463.57 o 
 -19   1   4     2022.56     2211.49    403.40 o 
 -18   1   4     1577.70     1671.35    147.28 o 
 -17   1   4     3878.13     3579.25    283.58 o 
 -16   1   4      976.57     1101.43    114.10 o 
 -15   1   4    24271.10    18608.31    991.34 o 
 -14   1   4     1930.06     2918.24    138.20 o 
 -13   1   4     1229.78     1305.71    118.29 o 
 -12   1   4    19959.78    20152.24    762.05 o 
 -11   1   4      790.46      823.25     56.99 o 
 -10   1   4     1677.04     2161.93    112.12 o 
  -9   1   4    66307.30    57720.32   2326.16 o 
  -7   1   4   153095.48   136066.97   5556.93 o 
  -6   1   4     1765.48     1621.41     80.23 o 
  -5   1   4    16152.45    14410.34    936.80 o 
  -4   1   4        0.81        7.39     38.52 o 
  -3   1   4      140.73       86.23     19.22 o 
  -2   1   4    11640.91    11608.72    757.10 o 
  -1   1   4    59282.59    49843.52   3991.52 o 
   0   1   4    22267.70    21804.26    932.27 o 
   1   1   4   130772.29   118869.88   5512.75 o 
   2   1   4     3639.79     3392.53    250.95 o 
   3   1   4    13414.64    15236.89    711.70 o 
   4   1   4   108524.38   114034.64   5305.96 o 
   5   1   4      939.60     1903.83    426.15 o 
   6   1   4    13081.72    10980.55    518.65 o 
   7   1   4    51056.09    42876.87   2003.10 o 
   8   1   4     5214.27     6642.54    606.20 o 
   9   1   4    10382.91     8598.47    570.12 o 
  10   1   4     8086.94     6953.18    637.23 o 
  11   1   4     6309.24     5942.39    874.15 o 
  12   1   4     6724.94     6143.54   2316.95 o 
  13   1   4     1057.77      830.31    255.44 o 
  14   1   4     3427.22     3419.46   1495.60 o 
  15   1   4      378.02      446.91    218.27 o 
  16   1   4      874.54      753.70    278.75 o 
  17   1   4      990.51      885.10    363.20 o 
  18   1   4     1287.22     1640.04    627.56 o 
  19   1   4     1120.65     1235.25    294.65 o 
  20   1   4     2540.39     2513.83    715.24 o 
  21   1   4     1614.80     1825.14    675.83 o 
  22   1   4       97.78      253.27    156.55 o 
  23   1   4       14.86       64.83    158.06 o 
  24   1   4       12.32      124.99    172.59 o 
  25   1   4       85.76      193.80    251.97 o 
  26   1   4      164.85      319.05    229.48 o 
  27   1   4      211.31      520.08    369.21 o 
 -29   2   4       61.81      330.19    258.12 o 
 -28   2   4      205.05      382.13    225.46 o 
 -27   2   4      108.41      235.20    263.04 o 
 -26   2   4      201.90      112.04    200.44 o 
 -25   2   4      512.07      853.72    215.90 o 
 -24   2   4      521.67      602.88    265.22 o 
 -23   2   4      861.46     1059.45    198.30 o 
 -22   2   4        4.30     -111.91    159.18 o 
 -21   2   4      210.86      315.73    157.86 o 
 -20   2   4     1483.54     1774.66    342.91 o 
 -19   2   4      220.39      315.26    258.96 o 
 -18   2   4     5347.09     4679.90    479.25 o 
 -17   2   4     1554.08     1403.18    167.92 o 
 -16   2   4      667.07      743.51    144.24 o 
 -15   2   4     1557.80     1821.92    160.33 o 
 -14   2   4      255.75      361.59     60.56 o 
 -13   2   4     6813.50     8469.18    414.43 o 
 -12   2   4    28688.04    25997.39   1071.58 o 
 -11   2   4      764.55     1332.21    135.51 o 
 -10   2   4    19486.82    18623.77    885.61 o 
  -9   2   4     4443.41     3647.46    164.85 o 
  -8   2   4      375.80      650.60     94.16 o 
  -7   2   4     1318.63     1836.01    106.43 o 
  -6   2   4    11780.59    10012.13    658.74 o 
  -5   2   4     4455.44     3551.74    437.35 o 
  -4   2   4    11792.52     8955.21    422.69 o 
  -3   2   4      785.95     1495.74     94.70 o 
  -2   2   4    23936.54    22482.64   1464.64 o 
  -1   2   4      643.84     1125.40    130.45 o 
   0   2   4       17.59       19.11     31.55 o 
   1   2   4     9230.28     8840.38    421.85 o 
   2   2   4     7194.45     8793.27    417.23 o 
   3   2   4     9994.02    10803.85    554.47 o 
   4   2   4    35906.07    37348.45   2093.62 o 
   5   2   4      115.18      210.48     54.26 o 
   6   2   4      203.24      327.62     65.70 o 
   7   2   4     2792.70     3424.87    292.16 o 
   8   2   4      554.73      947.62    145.86 o 
   9   2   4    28643.12    26234.32   1574.24 o 
  10   2   4     1135.86     2661.72    265.04 o 
  11   2   4     4007.25     3495.41    240.19 o 
  12   2   4     5523.35     5160.17    474.24 o 
  13   2   4       18.05      -95.67    157.36 o 
  14   2   4        2.45      114.21    138.14 o 
  15   2   4     2899.11     2592.88    225.87 o 
  16   2   4     1442.53     1585.99    214.30 o 
  17   2   4     3662.67     3808.33    725.42 o 
  18   2   4      269.16      392.72    157.36 o 
  19   2   4      137.31      402.26    173.48 o 
  20   2   4       12.42      102.54    169.09 o 
  21   2   4      202.52      268.04    188.55 o 
  22   2   4      149.07      259.71    187.74 o 
  23   2   4      472.56      465.48    202.52 o 
  24   2   4      117.94      126.77    191.49 o 
  25   2   4        9.88      116.59    254.55 o 
  26   2   4       96.45      310.30    217.25 o 
 -27   3   4       43.58       97.84    236.48 o 
 -26   3   4      136.74      117.82    227.06 o 
 -25   3   4        6.70       32.30    211.61 o 
 -24   3   4        2.52      -78.00    210.21 o 
 -23   3   4      871.20      988.98    211.57 o 
 -22   3   4      988.37     1149.60    194.47 o 
 -21   3   4      835.86      837.42    167.36 o 
 -20   3   4      358.48      478.23    147.74 o 
 -19   3   4      389.15      488.24    137.65 o 
 -18   3   4     1882.89     1929.57    187.17 o 
 -17   3   4      307.16      527.16    122.10 o 
 -16   3   4     2095.42     1894.93    164.35 o 
 -15   3   4     8190.73     7115.07    435.47 o 
 -14   3   4     1915.79     1801.15    155.57 o 
 -13   3   4     3741.52     3437.25    233.56 o 
 -12   3   4      178.73      275.76     68.28 o 
 -11   3   4       12.02       87.01     62.84 o 
 -10   3   4    11960.20     9759.60    474.31 o 
  -9   3   4     1862.09     1815.26    125.07 o 
  -8   3   4     1037.54     1091.77    113.57 o 
  -7   3   4     4792.75     3975.58    254.04 o 
  -6   3   4     1702.83     1701.72    144.92 o 
  -5   3   4     3087.36     2556.35    186.89 o 
  -4   3   4      835.94      928.01    113.73 o 
  -3   3   4      909.95     1063.04    121.98 o 
  -2   3   4    16008.30    15216.50   1561.37 o 
  -1   3   4     6143.30     5564.71    421.44 o 
   0   3   4     6085.42     5409.79    408.94 o 
   1   3   4      265.42      776.33     80.51 o 
   2   3   4      464.71      603.46     78.37 o 
   3   3   4      196.21      326.64     72.44 o 
   4   3   4      114.65      100.96     69.44 o 
   5   3   4      362.43      445.75     83.37 o 
   6   3   4     6532.59     5597.92    338.80 o 
   7   3   4     1777.09     2078.37    161.20 o 
   8   3   4      132.36      324.57     84.85 o 
   9   3   4      512.17     1114.25    120.32 o 
  10   3   4      728.83      867.31    118.93 o 
  11   3   4       99.24      311.85    110.65 o 
  12   3   4       34.35      139.13    108.68 o 
  13   3   4       14.74      253.68    126.22 o 
  14   3   4     3177.07     3177.00    254.40 o 
  15   3   4     1047.92     1209.58    169.62 o 
  16   3   4      105.40       67.10    149.44 o 
  17   3   4      102.58      360.78    168.68 o 
  18   3   4      169.23      -14.49    226.44 o 
  19   3   4      429.32      114.22    310.24 o 
  20   3   4     1890.50     1760.78    404.83 o 
  21   3   4      720.66      516.14    443.24 o 
  22   3   4      220.68      -53.05    409.43 o 
  23   3   4      162.56       11.63    267.11 o 
  24   3   4       16.16       81.39    221.62 o 
 -25   4   4      250.86      468.69    248.65 o 
 -24   4   4     1140.99      911.15    253.18 o 
 -23   4   4        0.32      -98.48    213.44 o 
 -22   4   4       40.01       53.42    210.52 o 
 -21   4   4      100.38      146.18    195.04 o 
 -20   4   4      998.07     1039.32    218.16 o 
 -19   4   4       98.13      173.37    191.42 o 
 -18   4   4     1816.01     1636.75    209.82 o 
 -17   4   4      840.78     1056.49    146.90 o 
 -16   4   4     1845.00     1998.04    188.71 o 
 -15   4   4      463.65      763.43    134.79 o 
 -14   4   4      337.65      708.38    126.79 o 
 -13   4   4    20125.60    15511.14    901.95 o 
 -12   4   4     5140.72     4468.88    296.63 o 
 -11   4   4      469.20      415.13     95.33 o 
 -10   4   4      887.60      879.69    107.93 o 
  -9   4   4      180.52      178.36     87.27 o 
  -8   4   4       13.88     -177.11    118.07 o 
  -7   4   4     4700.92     4364.63    300.91 o 
  -6   4   4      631.39      644.16    118.89 o 
  -5   4   4     4123.65     3282.24    388.28 o 
  -4   4   4     1591.69     1480.58    163.83 o 
  -3   4   4      143.62      155.47    103.38 o 
  -2   4   4       35.00       71.56    121.32 o 
  -1   4   4     2265.62     2011.32    208.21 o 
   0   4   4      128.53      232.66    106.72 o 
   1   4   4     1828.83     1459.62    131.21 o 
   2   4   4       13.88      123.25     78.53 o 
   3   4   4      255.33      146.50     85.87 o 
   4   4   4      209.96      368.24     95.15 o 
   5   4   4       40.97       51.04     88.83 o 
   6   4   4     1818.15     2295.40    184.03 o 
   7   4   4      898.59     1026.08    123.66 o 
   8   4   4        0.73      165.57    101.52 o 
   9   4   4     3436.77     3622.95    267.39 o 
  10   4   4     2156.92     2654.02    269.97 o 
  11   4   4      833.97     1077.08    149.26 o 
  12   4   4      538.77      586.56    134.43 o 
  13   4   4      352.92      451.16    133.70 o 
  14   4   4      734.78     1007.12    164.94 o 
  15   4   4        2.54       99.55    151.61 o 
  16   4   4      131.61       79.43    164.30 o 
  17   4   4       51.88       94.91    165.37 o 
  18   4   4      327.33      353.61    172.22 o 
  19   4   4      109.62      188.44    199.63 o 
  20   4   4      118.48      141.80    211.02 o 
  21   4   4       61.45      -88.50    217.96 o 
  22   4   4      308.72       54.96    523.42 o 
 -22   5   4       46.53      130.98    221.33 o 
 -21   5   4      535.80      567.17    226.04 o 
 -20   5   4      150.73      251.97    285.65 o 
 -19   5   4       13.92      156.51    192.46 o 
 -18   5   4      206.84      332.40    203.95 o 
 -17   5   4      442.04      234.03    180.85 o 
 -16   5   4     1132.63      970.46    200.97 o 
 -15   5   4     1395.92     1182.59    212.25 o 
 -14   5   4       65.49      122.70    161.13 o 
 -13   5   4     1693.89     1832.38    226.10 o 
 -12   5   4       53.51      167.45    164.77 o 
 -11   5   4       58.52      302.97    127.19 o 
 -10   5   4     2450.62     2008.89    187.76 o 
  -9   5   4        1.55      266.86    118.89 o 
  -8   5   4     1998.22     1718.40    212.43 o 
  -7   5   4     1151.85      919.41    174.31 o 
  -6   5   4       82.77      256.00    152.72 o 
  -5   5   4       15.95       13.12    150.31 o 
  -4   5   4      382.58      406.71    180.48 o 
  -3   5   4       38.99       91.00    198.56 o 
  -2   5   4     5052.69     5803.91   2622.30 o 
  -1   5   4        5.17        4.18    166.51 o 
   0   5   4     1208.69     1288.38    341.89 o 
   1   5   4        1.18       72.61    148.79 o 
   2   5   4     1523.44     1478.64    236.72 o 
   3   5   4      573.64      472.90    156.11 o 
   4   5   4      600.18      870.00    168.24 o 
   5   5   4        6.68       96.31    247.52 o 
   6   5   4     1444.56     1352.60    207.80 o 
   7   5   4      157.06      289.88    121.41 o 
   8   5   4      290.33      286.76    123.47 o 
   9   5   4        2.58      200.92    128.48 o 
  10   5   4     1228.90     1419.28    173.00 o 
  11   5   4      526.60      651.19    152.62 o 
  12   5   4      336.87      262.62    152.33 o 
  13   5   4       69.82      134.83    153.92 o 
  14   5   4        5.05      115.67    156.77 o 
  15   5   4       31.89       73.74    168.10 o 
  16   5   4       86.99       93.61    175.79 o 
  17   5   4        0.71      -45.61    181.07 o 
  18   5   4       34.49      236.10    199.92 o 
  19   5   4       12.54      245.83    206.48 o 
 -18   6   4      527.23      316.37    224.45 o 
 -17   6   4        2.78      -69.48    198.32 o 
 -16   6   4      188.34       67.42    195.59 o 
 -15   6   4       47.13      -42.07    173.79 o 
 -14   6   4       56.14      122.92    194.89 o 
 -13   6   4      270.14      385.55    229.41 o 
 -12   6   4      177.26      297.30    192.25 o 
 -11   6   4       23.88        7.93    180.94 o 
 -10   6   4       43.12      182.04    166.66 o 
  -9   6   4       29.34      -78.54    174.62 o 
  -8   6   4       66.23     -132.62    168.98 o 
  -7   6   4      162.08      547.78    414.97 o 
  -6   6   4        0.88        9.53    440.39 o 
  -5   6   4     1957.56     3542.78    730.16 o 
  -4   6   4        1.74     -472.79    539.52 o 
  -3   6   4       80.15       42.58    801.97 o 
  -2   6   4        3.87       -6.99    251.65 o 
  -1   6   4      126.09     -139.28    237.03 o 
   0   6   4        8.49     -238.70    340.30 o 
   1   6   4      102.81      188.75    226.34 o 
   2   6   4      114.92      312.29    210.13 o 
   3   6   4     3214.98     3164.64    838.51 o 
   4   6   4       26.65      176.65    230.36 o 
   5   6   4     1767.56     1151.54    227.12 o 
   6   6   4      195.26      259.16    204.28 o 
   7   6   4       17.48      165.77    184.95 o 
   8   6   4        2.33      341.96    191.77 o 
   9   6   4        2.34       96.70    195.47 o 
  10   6   4       53.28      231.84    206.88 o 
  11   6   4       25.90      207.33    203.16 o 
  12   6   4        9.11        4.10    191.61 o 
  13   6   4       26.33       73.29    204.60 o 
  14   6   4       11.03       56.95    214.78 o 
  15   6   4       72.85       64.30    227.92 o 
 -10   7   4        2.38      156.33    538.88 o 
  -9   7   4      144.69      692.03    673.61 o 
  -8   7   4      247.98      264.36    716.82 o 
  -7   7   4       92.70     1324.97    954.49 o 
  -6   7   4       88.18     -706.65   1136.23 o 
  -5   7   4       29.24     1096.20   1675.75 o 
  -4   7   4       28.46     1410.12   3493.85 o 
   0   7   4       31.51      294.86    307.57 o 
   1   7   4       26.98       20.34    295.50 o 
   2   7   4       50.86       38.13    301.85 o 
   3   7   4        4.07     -329.81    282.79 o 
   4   7   4      120.90      493.99    300.09 o 
   5   7   4       83.85      305.55    286.86 o 
   6   7   4      420.10      201.30    282.82 o 
   7   7   4       23.63      -17.41    255.96 o 
 -30   1   5        0.36      202.89    272.35 o 
 -29   1   5      609.11      459.75    209.91 o 
 -28   1   5       35.23      319.08    205.07 o 
 -27   1   5       27.11      121.19    219.09 o 
 -26   1   5       30.33       28.30    184.13 o 
 -25   1   5       51.31      133.51    148.16 o 
 -24   1   5      211.94      212.23    142.30 o 
 -23   1   5      881.84     1077.77    245.45 o 
 -22   1   5      314.09      546.78    137.82 o 
 -21   1   5      188.18      340.74    124.73 o 
 -20   1   5     2284.11     2254.00    260.22 o 
 -19   1   5     1569.28     1841.44    192.91 o 
 -18   1   5      942.43      891.92     99.61 o 
 -17   1   5     4596.83     4981.25    214.39 o 
 -16   1   5      304.26      510.32     63.32 o 
 -15   1   5     1209.15     1458.54     98.14 o 
 -14   1   5      631.30     1380.93     86.11 o 
 -13   1   5      771.85      953.45     67.52 o 
 -12   1   5     9539.06     8716.78    338.26 o 
 -11   1   5     1361.00     1395.50     75.31 o 
 -10   1   5        9.17       99.91     51.04 o 
  -9   1   5     7986.52     7500.98    311.87 o 
  -7   1   5      399.51      444.03     45.58 o 
  -5   1   5        0.13      -12.36     20.09 o 
  -3   1   5    11391.25    10062.49   1193.84 o 
  -2   1   5      149.43      183.42     24.28 o 
  -1   1   5    43642.61    48521.82   3132.85 o 
   1   1   5    10877.58    12776.63    638.62 o 
   2   1   5     8035.73    10142.68    420.70 o 
   3   1   5     2138.72     2080.98    125.29 o 
   4   1   5     6974.32     5680.60    317.00 o 
   5   1   5    10581.90    10779.31    512.87 o 
   6   1   5     1886.37     2509.17    137.13 o 
   7   1   5      366.19      540.74     52.50 o 
   8   1   5    12568.67    14685.70    699.62 o 
   9   1   5    17596.44    15044.63    718.11 o 
  11   1   5     3535.92     2812.62    487.09 o 
  12   1   5      248.87      220.75    106.17 o 
  13   1   5       10.07       35.04    107.96 o 
  14   1   5       40.73      293.58    121.17 o 
  15   1   5        3.85       45.86    116.84 o 
  16   1   5     2241.68     1892.56    567.86 o 
  17   1   5     1490.22     1464.69    402.04 o 
  18   1   5        0.07      356.16    192.39 o 
  19   1   5      439.11      392.09    158.17 o 
  20   1   5      535.00      608.98    418.84 o 
  21   1   5      116.23      121.85    194.68 o 
  22   1   5      263.48      138.14    161.87 o 
  23   1   5      119.72      165.65    329.49 o 
  24   1   5       55.59       66.31    197.20 o 
  25   1   5      104.67       43.98    250.06 o 
  26   1   5       27.95      240.91    222.86 o 
 -29   2   5       16.49      152.83    243.59 o 
 -28   2   5       18.31      217.99    237.23 o 
 -27   2   5       28.70       -7.41    226.59 o 
 -26   2   5     1714.24     2033.08    559.48 o 
 -25   2   5     1411.06     1672.62    272.02 o 
 -24   2   5      911.50      979.62    200.06 o 
 -23   2   5      212.45      163.98    174.18 o 
 -22   2   5     2036.05     1918.26    222.27 o 
 -21   2   5      982.79     1033.39    250.11 o 
 -20   2   5       12.18      -95.33    271.11 o 
 -19   2   5      270.49      306.34    212.23 o 
 -18   2   5     2103.16     2191.40    199.39 o 
 -17   2   5     5225.29     4952.88    329.81 o 
 -16   2   5     2539.87     2277.44    155.32 o 
 -15   2   5     6571.21     5575.45    250.37 o 
 -14   2   5     5241.13     4541.83    207.90 o 
 -13   2   5     1807.94     1961.07    110.65 o 
 -12   2   5    13334.37    14362.03    598.66 o 
 -11   2   5     1953.17     2525.27    124.78 o 
 -10   2   5      868.39      971.84     76.68 o 
  -9   2   5     2599.59     2111.07    107.77 o 
  -8   2   5     6441.39     5363.88    259.82 o 
  -7   2   5     1935.98     1888.37    108.67 o 
  -6   2   5    21843.44    17790.97    920.72 o 
  -5   2   5    10108.07     9861.27    653.05 o 
  -4   2   5     2151.52     1973.29    137.49 o 
  -3   2   5     6760.54     6182.74    298.97 o 
  -2   2   5      756.22      661.33     47.21 o 
  -1   2   5      923.87      921.72     61.94 o 
   1   2   5     3936.13     3148.54    159.17 o 
   2   2   5    15672.62    15801.72    742.21 o 
   3   2   5    11001.91    10625.16    502.89 o 
   4   2   5      187.05      432.20     50.22 o 
   5   2   5    25160.00    25958.77   2095.17 o 
   6   2   5     5675.74     4769.75    288.47 o 
   7   2   5     1082.95     1254.58    110.26 o 
   8   2   5       20.71      348.10    131.69 o 
   9   2   5     1677.02     2524.95    252.64 o 
  10   2   5     1608.63     1582.89    290.41 o 
  11   2   5     1772.65     1630.49    150.36 o 
  12   2   5      797.66      856.27    123.47 o 
  13   2   5     1306.50     1419.29    162.22 o 
  14   2   5     5827.89     5409.01    368.52 o 
  15   2   5      120.75      240.57    129.02 o 
  16   2   5      364.21      257.74    149.85 o 
  17   2   5      469.46      433.89    151.23 o 
  18   2   5       32.80      -22.53    162.52 o 
  19   2   5       38.79       68.45    164.75 o 
  20   2   5       17.10      220.68    242.61 o 
  21   2   5        0.37       94.88    178.14 o 
  22   2   5     1388.86     1362.64    639.62 o 
  23   2   5        4.64      184.94    192.40 o 
  24   2   5      155.34      253.49    199.47 o 
  25   2   5       61.84      179.89    173.11 o 
 -28   3   5      202.79      124.16    249.50 o 
 -27   3   5       65.14       43.39    237.14 o 
 -26   3   5      237.95      162.80    230.47 o 
 -25   3   5      158.81       72.12    216.53 o 
 -24   3   5       10.00      169.91    207.84 o 
 -23   3   5     1319.87     1495.79    242.63 o 
 -22   3   5     1439.38     1699.93    244.45 o 
 -21   3   5      581.83      631.28    141.64 o 
 -20   3   5      335.71      542.35    137.84 o 
 -19   3   5     1196.50     1340.57    161.21 o 
 -18   3   5     1761.22     1955.99    180.38 o 
 -17   3   5     1451.29     2258.76    191.59 o 
 -16   3   5       45.07      687.29    119.13 o 
 -15   3   5       80.67      260.49     94.68 o 
 -14   3   5      140.12      355.86     93.61 o 
 -13   3   5      481.03      322.05     71.61 o 
 -12   3   5     4582.03     4200.55    222.58 o 
 -11   3   5     9164.21     7554.05    373.91 o 
 -10   3   5     1540.98     1638.52    116.89 o 
  -9   3   5    12101.65    11143.82    542.04 o 
  -8   3   5     1024.38     1001.66    106.48 o 
  -7   3   5      294.89      249.77     77.17 o 
  -6   3   5      987.56     1023.76    383.19 o 
  -5   3   5        0.91     -114.92     76.62 o 
  -4   3   5      439.08      506.00     77.97 o 
  -3   3   5    14961.41    14093.61   1451.43 o 
  -2   3   5     1292.68     1328.31    143.83 o 
  -1   3   5     4161.06     3492.73    218.15 o 
   0   3   5     9615.99     9373.48    540.44 o 
   1   3   5       40.61      108.64     60.69 o 
   2   3   5     1815.09     1384.87    116.92 o 
   3   3   5      494.12      486.78     76.56 o 
   4   3   5     1034.13     1095.25    105.42 o 
   5   3   5     2314.59     2492.44    174.44 o 
   6   3   5     1480.17     1239.90    119.04 o 
   7   3   5       14.41      185.08     84.60 o 
   8   3   5     1718.87     1724.97    147.56 o 
   9   3   5      718.02      747.06    111.36 o 
  10   3   5      792.35      768.77    177.68 o 
  11   3   5     3145.08     2895.11    221.05 o 
  12   3   5      300.37      288.64    120.81 o 
  13   3   5      106.65      220.61    131.55 o 
  14   3   5      960.34     1054.06    159.79 o 
  15   3   5      108.04      199.71    146.78 o 
  16   3   5      677.94      536.98    122.83 o 
  17   3   5     2082.74     2398.46    542.85 o 
  18   3   5       75.93     -136.13    344.54 o 
  19   3   5     1029.10     1216.25    282.63 o 
  20   3   5      459.24      244.48    489.83 o 
  21   3   5      210.35     -129.10    404.59 o 
  22   3   5      221.59      183.86    261.17 o 
  23   3   5      229.72       54.54    272.88 o 
  24   3   5       36.54      155.50    229.45 o 
 -25   4   5       14.46      -15.19    223.96 o 
 -24   4   5       72.71      348.96    228.45 o 
 -23   4   5       27.96      169.84    218.81 o 
 -22   4   5       18.97      180.78    207.82 o 
 -21   4   5       44.99      -81.10    181.99 o 
 -20   4   5      142.48      215.54    196.56 o 
 -19   4   5      397.75      601.20    193.32 o 
 -18   4   5     1380.18     1477.45    292.32 o 
 -17   4   5       80.66      300.42    166.00 o 
 -16   4   5      129.42      300.82    167.61 o 
 -15   4   5       51.99      439.93    142.40 o 
 -14   4   5       15.94      281.25    104.88 o 
 -13   4   5     2949.05     2879.28    214.87 o 
 -12   4   5     5876.53     5741.67    415.68 o 
 -11   4   5       92.34      226.83     88.36 o 
 -10   4   5      319.24      284.39     92.39 o 
  -9   4   5       19.60       45.78     98.41 o 
  -8   4   5      788.36      905.15    130.86 o 
  -7   4   5      133.88       47.68    227.22 o 
  -6   4   5     3359.38     4225.37    374.14 o 
  -5   4   5     1154.60     1368.12    269.00 o 
  -4   4   5       63.33      333.67    110.24 o 
  -3   4   5     1278.91     1419.12    312.34 o 
  -2   4   5       18.38       69.01     89.89 o 
  -1   4   5      301.21      403.06    123.32 o 
   0   4   5      126.32      509.50     88.64 o 
   1   4   5       96.75      164.24     79.04 o 
   2   4   5      722.59     2012.17    160.81 o 
   3   4   5        2.27       46.85     84.27 o 
   4   4   5      409.29      414.21     98.60 o 
   5   4   5     1261.35     1422.38    187.72 o 
   6   4   5      486.51      507.39    109.07 o 
   7   4   5      632.60      844.79    121.03 o 
   8   4   5       40.73      101.35    107.61 o 
   9   4   5       21.68       63.15    106.45 o 
  10   4   5      498.13      757.50    131.40 o 
  11   4   5      482.45      667.12    145.55 o 
  12   4   5        1.69      248.21    138.59 o 
  13   4   5      221.57      343.89    150.11 o 
  14   4   5     1374.85     1752.27    203.13 o 
  15   4   5      220.55      234.28    160.97 o 
  16   4   5      240.94      290.79    178.24 o 
  17   4   5       47.35      -91.51    183.99 o 
  18   4   5       73.75      183.34    190.77 o 
  19   4   5       12.11       50.11    186.36 o 
  20   4   5        2.09        3.39    238.25 o 
  21   4   5       72.33     -118.74    344.18 o 
  22   4   5      126.76      -52.59    402.58 o 
 -22   5   5        0.08     -154.58    216.03 o 
 -21   5   5        0.80      225.03    217.45 o 
 -20   5   5      251.30      319.22    207.35 o 
 -19   5   5       51.63       10.66    192.24 o 
 -18   5   5       86.15      192.70    189.31 o 
 -17   5   5      266.30      195.38    181.64 o 
 -16   5   5        5.87       41.79    184.23 o 
 -15   5   5       25.09      265.16    175.62 o 
 -14   5   5      179.39      258.28    169.23 o 
 -13   5   5        2.05       19.51    124.23 o 
 -12   5   5     4523.21     3733.29    330.11 o 
 -11   5   5       48.68       77.45    155.68 o 
 -10   5   5     1944.45     1797.89    220.94 o 
  -9   5   5       21.31       71.68    109.11 o 
  -8   5   5     4215.42     3538.86    416.67 o 
  -7   5   5       20.33       17.31    141.04 o 
  -6   5   5        1.83      -80.15    134.52 o 
  -5   5   5       11.72     -212.14    141.43 o 
  -4   5   5       57.12      234.73    203.04 o 
  -3   5   5      415.12      659.01    203.73 o 
  -2   5   5      753.81     1102.74    226.87 o 
  -1   5   5       25.90       42.75    160.81 o 
   0   5   5      685.91      591.15    170.73 o 
   1   5   5       96.83      -65.80    145.91 o 
   2   5   5       74.03      105.10    147.16 o 
   3   5   5      121.98       47.34    143.32 o 
   4   5   5      400.55      353.78    156.64 o 
   5   5   5      644.60      526.40    156.34 o 
   6   5   5      630.86      761.88    169.29 o 
   7   5   5     1065.58     1077.12    188.82 o 
   8   5   5       78.17      120.80    156.14 o 
   9   5   5       21.85      151.93    161.41 o 
  10   5   5       76.31      321.68    160.44 o 
  11   5   5       44.04      -19.52    161.52 o 
  12   5   5       92.48      300.53    156.89 o 
  13   5   5      239.06      191.67    163.58 o 
  14   5   5       54.32       10.37    170.15 o 
  15   5   5      193.51      207.89    177.85 o 
  16   5   5        0.70      169.56    179.44 o 
  17   5   5      139.94      210.39    183.67 o 
  18   5   5        0.30       10.43    203.83 o 
  19   5   5        7.42      125.73    215.15 o 
 -18   6   5       49.41       -8.59    202.97 o 
 -17   6   5       62.39      197.97    205.93 o 
 -16   6   5       99.70      100.68    208.78 o 
 -15   6   5      356.93      276.11    201.76 o 
 -14   6   5      457.97      317.05    194.04 o 
 -13   6   5      614.49      724.49    214.16 o 
 -12   6   5       30.04      120.33    150.27 o 
 -11   6   5       11.32      -10.46    185.71 o 
 -10   6   5       12.31      -42.77    180.72 o 
  -9   6   5       85.28       41.48    172.31 o 
  -8   6   5      480.60      342.52    387.64 o 
  -7   6   5        0.57      -89.60    428.31 o 
  -6   6   5      225.28      594.81    478.51 o 
  -5   6   5      117.55       -6.99    549.69 o 
  -4   6   5       16.86      146.80    550.96 o 
  -3   6   5      188.75      426.41    268.17 o 
  -2   6   5        0.95      213.39    244.17 o 
  -1   6   5        2.42       15.20    238.85 o 
   0   6   5      137.77      129.61    230.74 o 
   1   6   5        1.64      104.96    264.36 o 
   2   6   5      531.49      554.64    321.87 o 
   3   6   5      484.37      547.44    217.77 o 
   4   6   5      182.23      345.25    203.22 o 
   5   6   5     1907.74     1952.09    317.74 o 
   6   6   5      111.00       88.58    185.50 o 
   7   6   5       44.28       31.74    197.18 o 
   8   6   5       33.54       55.09    195.32 o 
   9   6   5       22.53       21.58    193.07 o 
  10   6   5        5.84       34.36    183.28 o 
  11   6   5      125.80       38.91    199.15 o 
  12   6   5       44.68       59.86    207.28 o 
  13   6   5       46.63       19.17    211.75 o 
  14   6   5       45.28       71.10    215.63 o 
  -9   7   5       59.66      -47.08    247.52 o 
  -8   7   5      281.10     -281.52    763.84 o 
  -7   7   5       23.94     -104.85    837.56 o 
  -6   7   5        2.47     -212.88   1097.47 o 
  -5   7   5      157.75     2101.52   1680.84 o 
  -4   7   5        1.47     2718.57   2496.79 o 
  -1   7   5       48.61      246.57    280.25 o 
   0   7   5      120.50      139.80    290.41 o 
   1   7   5        0.49      100.41    294.23 o 
   2   7   5      135.02      266.90    304.39 o 
   3   7   5        0.02       87.70    292.32 o 
   4   7   5        7.28       57.83    290.41 o 
   5   7   5       92.49      156.43    256.30 o 
   6   7   5       34.27        3.30    394.63 o 
 -30   0   6       94.47      142.44    237.93 o 
 -29   0   6      708.01     1232.20    282.19 o 
 -28   0   6     1471.90     2044.62    369.85 o 
 -27   0   6     2203.21     2282.66    363.81 o 
 -26   0   6      733.59      991.13    234.68 o 
 -25   0   6     5053.35     4103.82    455.95 o 
 -24   0   6     2649.39     2682.38    314.32 o 
 -23   0   6     1774.19     1614.85    239.28 o 
 -22   0   6     2377.27     2812.43    302.17 o 
 -21   0   6     6978.38     6347.51    496.30 o 
 -20   0   6     1432.32     1735.78    179.66 o 
 -19   0   6     6322.12     5394.84    326.12 o 
 -18   0   6      963.52     1524.17    139.02 o 
 -17   0   6    13578.31    12680.96    694.86 o 
 -16   0   6    37365.07    37723.56   2006.37 o 
 -15   0   6      138.69      106.04     75.86 o 
 -14   0   6    12156.11    13515.58    727.36 o 
 -13   0   6     7628.85     7266.80    400.73 o 
 -12   0   6      423.02      366.19     59.53 o 
 -11   0   6     2650.53     2369.41    147.47 o 
 -10   0   6     7807.72     9045.46    486.75 o 
  -9   0   6     1290.65     1333.25     92.75 o 
  -8   0   6   112847.96   108296.91   5693.62 o 
  -7   0   6     1928.27     2032.18    119.63 o 
  -6   0   6    74426.78    74993.05   3964.40 o 
  -5   0   6     1213.16     1282.88     97.39 o 
  -4   0   6       87.17       79.63     30.48 o 
  -3   0   6      426.18      465.94     49.64 o 
   0   0   6    19056.95    21237.01   2146.64 o 
   2   0   6    73647.93    59163.81   3797.77 o 
   3   0   6    18640.43    14661.18    970.34 o 
   4   0   6     2532.17     2644.74    213.54 o 
   5   0   6     2402.36     2165.32    179.27 o 
   6   0   6    15972.72    17935.68   1184.78 o 
   7   0   6     2289.60     2121.01    183.75 o 
   8   0   6     7569.25     6049.78    564.94 o 
   9   0   6     4422.63     4121.53    301.75 o 
  10   0   6      209.86      214.91     80.52 o 
  11   0   6      615.57      492.21     93.44 o 
  12   0   6    10994.17     8975.51    777.19 o 
  13   0   6     1236.67     1230.70    136.53 o 
  14   0   6      147.25       24.15    212.88 o 
  15   0   6     1010.56      957.03    259.91 o 
  16   0   6     6522.99     5332.92    651.36 o 
  17   0   6     7727.91     6373.20    748.59 o 
  18   0   6      420.47      599.25    271.35 o 
  19   0   6      246.21      453.10    257.37 o 
  20   0   6      938.05      628.49    294.86 o 
  21   0   6      196.61      125.19    277.70 o 
  22   0   6      180.08      197.00    286.60 o 
  23   0   6       58.56       27.96    264.99 o 
  24   0   6      319.24      511.56    320.28 o 
  25   0   6       85.82      130.91    320.28 o 
  26   0   6      235.98      327.27    340.62 o 
 -30   1   6      396.06      577.19    255.71 o 
 -29   1   6       33.90       53.87    238.05 o 
 -28   1   6      369.59      683.43    211.82 o 
 -27   1   6       35.23      349.87    160.33 o 
 -26   1   6      256.93      482.11    195.92 o 
 -25   1   6      174.14      242.51    149.53 o 
 -24   1   6     7265.86     7023.32    967.59 o 
 -23   1   6     2992.90     3145.19    396.24 o 
 -22   1   6     5604.02     5299.72    470.36 o 
 -21   1   6     2457.48     2501.13    351.54 o 
 -20   1   6     1115.70     1256.33    119.05 o 
 -19   1   6     8981.11     7952.71    448.10 o 
 -18   1   6     3209.79     3386.76    164.19 o 
 -17   1   6      401.08      449.59     66.69 o 
 -16   1   6     5266.80     4763.41    203.72 o 
 -15   1   6      254.89      163.68     53.05 o 
 -14   1   6     3677.01     4661.09    195.27 o 
 -13   1   6    17787.46    16452.83    624.91 o 
 -12   1   6     5835.65     6048.86    240.85 o 
 -11   1   6    48235.01    44351.14   1786.89 o 
 -10   1   6      680.65     2006.62    164.80 o 
  -9   1   6      133.02      229.92     35.00 o 
  -8   1   6     2065.89     2415.88    101.92 o 
  -7   1   6     9139.82     8902.87    368.72 o 
  -6   1   6      259.15      328.87     52.95 o 
  -5   1   6    66055.06    59867.22   2671.26 o 
  -4   1   6      138.17      266.00     52.21 o 
  -3   1   6    88767.15    91611.58   5925.00 o 
  -2   1   6       31.28       90.85     37.43 o 
  -1   1   6      628.44      838.09     57.03 o 
   0   1   6      125.32      336.06     37.85 o 
   1   1   6    20175.24    18309.63    842.72 o 
   2   1   6    35403.05    32583.75   1776.95 o 
   3   1   6    14595.11    12444.04    686.03 o 
   4   1   6      487.32     2037.95    367.26 o 
   5   1   6     4442.95     4617.91    225.39 o 
   6   1   6     1672.42     2069.66    118.55 o 
   7   1   6     4588.87     4942.49    254.83 o 
   8   1   6     1521.49     1886.47    121.47 o 
   9   1   6     5049.86     4640.47    245.16 o 
  10   1   6     2494.38     4548.84    426.39 o 
  11   1   6     6725.32     5240.78    515.69 o 
  12   1   6        9.09      167.99    119.28 o 
  13   1   6     1420.83     1529.40    515.06 o 
  14   1   6       52.70       40.37    113.89 o 
  15   1   6     3321.86     3347.78   2151.41 o 
  16   1   6     1361.74     1312.45    596.18 o 
  17   1   6     1242.85      995.64    361.99 o 
  18   1   6       67.33      300.73    290.61 o 
  19   1   6      841.83      735.19    342.99 o 
  20   1   6      352.24      430.10    363.49 o 
  21   1   6      536.92      440.98    280.25 o 
  22   1   6       16.46      105.88    227.82 o 
  23   1   6      150.69      173.26    205.67 o 
  24   1   6       94.86      188.58    215.01 o 
  25   1   6        6.82       21.90    218.30 o 
  26   1   6        3.72      175.84    230.86 o 
 -29   2   6     1301.03     1360.72    281.40 o 
 -28   2   6       72.65      109.67    232.27 o 
 -27   2   6      662.02      998.65    257.26 o 
 -26   2   6      241.29      -59.56    208.62 o 
 -25   2   6       43.72      153.41    190.09 o 
 -24   2   6        2.02      -43.71    174.82 o 
 -23   2   6      188.65      171.71    271.53 o 
 -22   2   6      689.27      667.74    169.08 o 
 -21   2   6     3253.04     3410.34    381.44 o 
 -20   2   6      367.61      563.04    178.99 o 
 -19   2   6     3565.97     2995.16    237.92 o 
 -18   2   6      171.58      164.13     93.42 o 
 -17   2   6       23.35       69.05     87.28 o 
 -16   2   6     2093.91     1902.57    117.47 o 
 -15   2   6     4621.17     4587.75    211.29 o 
 -14   2   6     8560.29     8829.58    377.88 o 
 -13   2   6     8221.79     7642.15    328.55 o 
 -11   2   6     5357.83     5785.05    249.22 o 
 -10   2   6      819.92     1265.22    114.57 o 
  -9   2   6       46.71      545.44    128.29 o 
  -8   2   6    39823.85    36053.50   1657.41 o 
  -7   2   6     6807.71     7099.58    336.64 o 
  -6   2   6     5528.84     5232.98    255.94 o 
  -5   2   6     9114.70     8519.12   1259.55 o 
  -4   2   6     7216.47     6386.42    953.70 o 
  -3   2   6      630.73      900.89     93.90 o 
  -2   2   6      378.66      319.86     34.72 o 
  -1   2   6      104.76      112.27     31.82 o 
   0   2   6    25389.07    24989.38   1022.58 o 
   1   2   6     2729.97     2971.53    150.45 o 
   2   2   6     3961.46     3760.72    187.24 o 
   4   2   6      638.48      769.44     63.84 o 
   6   2   6    10637.04    11187.23    531.52 o 
   7   2   6     1229.46     1420.24     98.54 o 
   8   2   6     3000.16     2677.22    201.30 o 
   9   2   6      590.57      989.28    112.68 o 
  10   2   6      837.12      706.08    112.48 o 
  12   2   6      348.76      496.48    115.46 o 
  13   2   6     1410.59     1384.68    253.88 o 
  14   2   6      504.02      342.65    166.98 o 
  15   2   6       11.10     -109.58    135.53 o 
  16   2   6     2949.20     2864.21    544.94 o 
  17   2   6        6.83     -121.46    150.19 o 
  18   2   6      451.07      543.76    173.31 o 
  19   2   6      102.29       82.44    151.06 o 
  20   2   6       29.74       -7.97    168.82 o 
  21   2   6       99.19       50.56    182.22 o 
  22   2   6       98.70      224.50    183.35 o 
  23   2   6       15.95      182.33    189.43 o 
  24   2   6      265.70      224.02    200.96 o 
  25   2   6        9.91      171.07    300.05 o 
 -28   3   6       12.44      178.38    237.96 o 
 -27   3   6        1.93      323.10    228.63 o 
 -26   3   6      402.61      376.49    228.32 o 
 -25   3   6       22.23      124.61    216.30 o 
 -24   3   6      416.88      266.91    210.28 o 
 -23   3   6      788.84      896.30    219.14 o 
 -22   3   6       17.86      302.20    182.56 o 
 -21   3   6      794.07      879.15    208.77 o 
 -20   3   6       19.18      174.58    161.61 o 
 -19   3   6       20.50       90.73    156.33 o 
 -18   3   6     3732.36     3336.08    243.58 o 
 -17   3   6       30.01      103.62    100.43 o 
 -16   3   6     1669.77     1457.29    189.44 o 
 -15   3   6      540.03      436.78     98.13 o 
 -14   3   6        5.81      567.85     93.98 o 
 -13   3   6      191.82      449.73     74.34 o 
 -12   3   6     3849.72     3374.43    187.92 o 
 -11   3   6      525.49      846.73    102.90 o 
 -10   3   6    17296.02    15445.80    647.98 o 
  -9   3   6     1459.70     1471.21    107.72 o 
  -8   3   6     8895.81     8586.40    413.69 o 
  -7   3   6      208.03      209.43     62.17 o 
  -6   3   6       30.85      -78.40     52.27 o 
  -5   3   6      596.29      624.32     71.54 o 
  -4   3   6     2093.36     1764.79    141.97 o 
  -3   3   6    11839.03    11548.12    546.40 o 
  -2   3   6    26853.41    25896.96   1215.39 o 
  -1   3   6     2759.59     2861.56    157.68 o 
   0   3   6     1362.88     1404.48    100.35 o 
   1   3   6     2150.29     2782.33    186.38 o 
   2   3   6     3691.07     3369.64    216.13 o 
   3   3   6     6081.52     5656.56    341.55 o 
   4   3   6      692.06     1223.04    112.88 o 
   5   3   6     1014.19     1002.46    104.17 o 
   6   3   6     8491.53     9120.65    531.94 o 
   7   3   6     5217.55     5494.21    337.68 o 
   8   3   6      713.75     1026.64    118.57 o 
   9   3   6     1976.01     2027.88    175.12 o 
  10   3   6     3018.90     3058.18    251.72 o 
  11   3   6     1692.98     2284.01    194.71 o 
  12   3   6        4.29      311.01    128.73 o 
  13   3   6      373.76      465.80    139.83 o 
  14   3   6      612.77      533.38    145.65 o 
  15   3   6      655.56      823.38    170.85 o 
  16   3   6      101.70      557.25    172.35 o 
  17   3   6       42.58       35.27    362.70 o 
  18   3   6     2814.36     3001.83    619.02 o 
  19   3   6     1082.75      919.83    306.09 o 
  20   3   6        5.47     -182.98    324.57 o 
  21   3   6        2.19     -140.79    284.07 o 
  22   3   6       46.34      172.46    225.78 o 
  23   3   6       45.11       83.30    233.23 o 
 -26   4   6      234.53      570.70    256.41 o 
 -25   4   6      124.74      115.10    231.82 o 
 -24   4   6      330.52      323.79    223.96 o 
 -23   4   6        1.54      -71.48    205.80 o 
 -22   4   6        5.86       51.36    208.70 o 
 -21   4   6     1707.79     1497.36    248.43 o 
 -20   4   6      132.75      318.16    190.90 o 
 -19   4   6      144.69      179.34    175.28 o 
 -18   4   6     1016.61     1296.10    209.87 o 
 -17   4   6       22.23      180.99    154.14 o 
 -16   4   6       69.77      136.98    158.43 o 
 -15   4   6      548.37      592.15    164.13 o 
 -14   4   6      633.81      613.60    158.88 o 
 -13   4   6     6356.29     4931.40    318.18 o 
 -12   4   6      580.48     1083.24    131.31 o 
 -11   4   6      439.98      738.67    121.84 o 
 -10   4   6        5.63      -44.59     88.23 o 
  -9   4   6        5.56        0.94    105.52 o 
  -8   4   6       10.87      -15.37    134.83 o 
  -7   4   6    16546.50    13573.33    787.16 o 
  -6   4   6       79.64       46.37     96.64 o 
  -5   4   6    16043.48    14563.03   1980.78 o 
  -4   4   6      795.68     1019.46    148.10 o 
  -3   4   6       25.11       29.47    116.60 o 
  -2   4   6     1578.77     1631.89    189.12 o 
  -1   4   6       26.53       77.54     76.36 o 
   0   4   6     2393.40     2057.37    162.78 o 
   1   4   6    13173.79    11303.19    653.16 o 
   2   4   6     1919.77     2005.83    164.06 o 
   3   4   6     4347.79     3845.53    253.66 o 
   4   4   6     5099.28     5032.90    410.39 o 
   5   4   6      158.75      458.14    104.42 o 
   6   4   6     4438.86     5059.70    476.62 o 
   7   4   6      923.90     1233.22    142.33 o 
   8   4   6      366.67      641.98    125.86 o 
   9   4   6     1055.94      816.53    160.55 o 
  10   4   6      463.17      721.51    142.06 o 
  11   4   6      608.59      969.18    159.41 o 
  12   4   6     2671.67     2758.40    241.45 o 
  13   4   6      416.14      512.93    156.31 o 
  14   4   6     1151.11     1518.35    200.21 o 
  15   4   6      850.25      834.54    190.56 o 
  16   4   6      436.74      407.22    182.95 o 
  17   4   6       79.49     -103.34    182.25 o 
  18   4   6      251.14       98.33    205.38 o 
  19   4   6      283.56      276.65    215.02 o 
  20   4   6      407.88      303.32    392.83 o 
  21   4   6      182.94     -150.78    522.64 o 
 -22   5   6      281.18      278.52    232.58 o 
 -21   5   6      205.91      429.67    220.28 o 
 -20   5   6       81.48      -38.15    211.40 o 
 -19   5   6       99.82      411.94    207.06 o 
 -18   5   6      845.45      817.17    211.51 o 
 -17   5   6      145.85      118.77    190.93 o 
 -16   5   6      739.88      723.30    197.79 o 
 -15   5   6      487.51      238.59    183.10 o 
 -14   5   6      396.72      253.16    174.16 o 
 -13   5   6      155.29      239.22    165.67 o 
 -12   5   6      996.05     1145.19    192.70 o 
 -11   5   6     2880.75     2515.55    272.87 o 
 -10   5   6     1982.93     1786.33    201.65 o 
  -9   5   6      113.39      112.82    219.83 o 
  -8   5   6     4587.81     4344.97    517.60 o 
  -7   5   6       37.34     -127.96    162.91 o 
  -6   5   6      164.31       62.86    285.96 o 
  -5   5   6      560.82      834.68    826.88 o 
  -4   5   6     1499.78     1723.28   1744.70 o 
  -3   5   6       99.57      230.50    166.10 o 
  -2   5   6     4502.16     4775.84   1360.56 o 
  -1   5   6      520.94      700.66    181.30 o 
   0   5   6     4636.90     3941.15    867.74 o 
   1   5   6     2136.54     1970.74    232.79 o 
   2   5   6       27.12      111.25    150.14 o 
   3   5   6     1746.25     1920.27    229.89 o 
   4   5   6      521.80      623.99    235.13 o 
   5   5   6      981.93     1090.21    231.95 o 
   6   5   6      511.08      731.81    170.29 o 
   7   5   6      291.78      518.83    172.91 o 
   8   5   6      298.28      484.27    171.87 o 
   9   5   6     2583.43     2116.02    300.58 o 
  10   5   6      477.48      499.64    179.93 o 
  11   5   6      981.00     1527.07    223.34 o 
  12   5   6      199.58      444.69    183.31 o 
  13   5   6      316.54      411.80    192.67 o 
  14   5   6       67.45        9.82    220.51 o 
  15   5   6       85.31      231.03    218.03 o 
  16   5   6       28.72       22.29    231.94 o 
  17   5   6      231.14      596.37    261.06 o 
  18   5   6      297.82      466.92    278.65 o 
 -18   6   6        2.49       77.41    203.34 o 
 -17   6   6       13.94       96.61    199.24 o 
 -16   6   6      134.24      304.96    217.42 o 
 -15   6   6      770.09      828.42    359.04 o 
 -14   6   6       18.43      -79.30    193.52 o 
 -13   6   6      211.48      308.51    193.00 o 
 -12   6   6      192.53      107.02    189.33 o 
 -11   6   6      225.04      243.74    187.51 o 
 -10   6   6       42.79     -161.24    188.19 o 
  -9   6   6       79.19      484.87    395.90 o 
  -8   6   6        9.21     -166.49    395.90 o 
  -7   6   6       20.21     -158.23    420.05 o 
  -6   6   6      227.99      230.68    479.15 o 
  -5   6   6     1104.34     1757.73    596.71 o 
  -3   6   6      453.28      498.85    271.98 o 
  -2   6   6       30.01      290.41    261.82 o 
  -1   6   6        0.92     -149.34    233.86 o 
   0   6   6      291.56      434.92    232.90 o 
   1   6   6       93.34      120.96    205.27 o 
   2   6   6      144.72      508.14    211.96 o 
   3   6   6      716.98      930.93    237.00 o 
   4   6   6      153.32      291.48    207.48 o 
   5   6   6      717.23      933.63    220.88 o 
   6   6   6      144.06      322.50    191.99 o 
   7   6   6        0.18       75.62    198.48 o 
   8   6   6      971.39      949.28    232.75 o 
   9   6   6       25.16      161.22    199.67 o 
  10   6   6      137.89      136.51    192.55 o 
  11   6   6      127.07       -5.55    200.65 o 
  12   6   6      110.02      167.81    216.20 o 
  13   6   6       89.50      -60.99    307.57 o 
  -9   7   6       15.12     -249.44    245.61 o 
  -8   7   6      163.98       73.98    191.90 o 
  -7   7   6        1.75      454.37    793.08 o 
  -6   7   6        5.04      170.31    942.41 o 
  -5   7   6        9.85     -835.02   1229.65 o 
  -4   7   6        0.71     -786.09   1802.85 o 
  -3   7   6      148.57     1844.79   2859.65 o 
  -1   7   6       55.88      460.72    320.92 o 
   0   7   6       52.63     -114.39    296.77 o 
   1   7   6        6.26      252.92    305.66 o 
   2   7   6        0.47      376.84    306.30 o 
   3   7   6       66.69      256.73    306.94 o 
   4   7   6      258.44      330.45    312.65 o 
   5   7   6      186.79      140.44    304.39 o 
 -30   1   7       97.51      179.60    231.88 o 
 -29   1   7       16.67       21.56    222.93 o 
 -28   1   7       86.09      610.31    187.14 o 
 -27   1   7        0.68       44.19    152.91 o 
 -26   1   7     1047.75     1208.64    175.51 o 
 -25   1   7       37.92      107.63    142.00 o 
 -24   1   7      329.96      546.86    141.19 o 
 -23   1   7     2644.71     2646.65    245.85 o 
 -22   1   7       31.77      553.79    117.59 o 
 -21   1   7     3308.45     3279.38    215.90 o 
 -20   1   7     1448.34     1882.21    139.17 o 
 -19   1   7       59.05      153.04     69.94 o 
 -18   1   7      410.72      994.39    104.40 o 
 -17   1   7       17.42      206.83     61.83 o 
 -16   1   7       64.63      921.66    187.88 o 
 -15   1   7     7082.93     6401.44    259.74 o 
 -14   1   7      466.05      965.41    110.36 o 
 -13   1   7     8473.92     7943.28    311.42 o 
 -12   1   7     8334.57    12324.57    558.17 o 
 -11   1   7    53150.13    57556.00   3038.16 o 
 -10   1   7     2552.26     6222.59    720.95 o 
  -9   1   7     6138.34     7217.50    275.52 o 
  -8   1   7      150.65      260.94     49.85 o 
  -7   1   7     1191.93     1336.67     76.50 o 
  -6   1   7     2773.90     3958.46    186.48 o 
  -5   1   7      474.02      680.40     83.28 o 
  -4   1   7    21046.46    38132.73   1960.08 o 
  -3   1   7    41063.39    34852.74   3656.00 o 
  -2   1   7     4242.56     7898.05    370.96 o 
  -1   1   7      164.65      253.17     48.52 o 
   0   1   7     3062.19     2987.09    152.94 o 
   1   1   7     2238.50     3042.45    278.75 o 
   2   1   7     6885.79     7762.15    475.58 o 
   3   1   7      234.49      385.21     46.14 o 
   5   1   7     2250.56     1833.36     97.93 o 
   6   1   7     3979.51     3937.43    226.36 o 
   7   1   7     9132.94     8771.13    370.38 o 
   8   1   7    11829.88    12044.48   1053.72 o 
  10   1   7      111.27      138.83     99.16 o 
  11   1   7        3.16        6.10    122.31 o 
  12   1   7        6.47        3.82    118.78 o 
  13   1   7      601.84      543.30    374.30 o 
  14   1   7     2351.90     2131.08   1422.52 o 
  15   1   7      350.02      341.44    168.55 o 
  16   1   7      349.17      332.59    349.83 o 
  17   1   7        5.46      225.37    491.86 o 
  18   1   7       18.39       73.69    338.07 o 
  19   1   7      390.49      230.04    350.78 o 
  20   1   7      108.38      248.48    189.69 o 
  21   1   7       37.87        3.63    316.79 o 
  22   1   7       22.39      137.52    192.45 o 
  23   1   7        6.49       55.71    268.81 o 
  24   1   7        2.10      105.73    211.37 o 
  25   1   7        7.93      180.38    225.08 o 
 -29   2   7      125.04      260.61    373.66 o 
 -28   2   7      991.44      834.85    244.27 o 
 -27   2   7     1804.27     1471.24    358.09 o 
 -26   2   7      893.83      975.19    241.38 o 
 -25   2   7        4.58       18.04    202.77 o 
 -24   2   7      403.15      355.93    196.69 o 
 -23   2   7        5.06      217.51    170.68 o 
 -22   2   7      235.46      -12.21    223.06 o 
 -21   2   7        1.71     -126.93    304.77 o 
 -20   2   7      268.10      172.07    119.06 o 
 -19   2   7        2.22      -55.56     93.04 o 
 -18   2   7     6012.30     5631.00    302.90 o 
 -17   2   7     1196.36     1513.92    124.46 o 
 -16   2   7      247.31      450.77     66.84 o 
 -15   2   7     2957.82     2948.29    149.95 o 
 -14   2   7     1798.58     1674.40    100.28 o 
 -13   2   7      409.72      560.28     65.37 o 
 -12   2   7      627.23     1117.69     80.63 o 
 -11   2   7      807.39      906.12     74.48 o 
 -10   2   7    32380.60    30345.36   1245.09 o 
  -9   2   7    12944.31    12879.70    599.74 o 
  -8   2   7     2191.91     2095.63    120.12 o 
  -7   2   7    25772.11    25187.43   1157.12 o 
  -6   2   7    10257.69     7967.42    396.43 o 
  -5   2   7      146.19      211.91     41.89 o 
  -4   2   7     5900.62     4401.19    470.95 o 
  -3   2   7      618.75      685.68     96.68 o 
  -2   2   7      970.70     1353.14     76.27 o 
  -1   2   7     4359.13     4236.96    189.04 o 
   0   2   7     1472.75     2249.92    181.90 o 
   1   2   7     5450.54     5890.87    253.92 o 
   2   2   7    15001.71    14384.81    592.13 o 
   3   2   7     1076.18     2043.92    116.32 o 
   4   2   7     7994.88     7158.59    345.87 o 
   5   2   7     2338.36     1734.82    146.94 o 
   6   2   7      870.83      830.92     71.35 o 
   7   2   7      369.95      450.81     62.08 o 
   9   2   7      113.05      370.42     94.79 o 
  10   2   7     7195.35     6067.64    383.23 o 
  11   2   7     2270.97     2096.19    201.22 o 
  12   2   7     1867.53     1432.79    158.97 o 
  13   2   7     2125.58     1656.10    280.26 o 
  14   2   7       11.24      -18.87    129.63 o 
  15   2   7       83.57      -49.63    132.75 o 
  16   2   7        1.20      225.47    149.69 o 
  17   2   7      201.02      156.70    162.08 o 
  18   2   7       32.81       96.03    157.22 o 
  19   2   7      346.67      375.35    231.96 o 
  20   2   7      113.92      186.04    175.36 o 
  21   2   7      165.79      153.62    177.50 o 
  22   2   7      221.12      209.24    182.13 o 
  23   2   7       20.84      271.35    192.02 o 
  24   2   7       75.80       54.36    227.91 o 
 -28   3   7       15.03       98.51    243.35 o 
 -27   3   7       12.16       57.35    229.57 o 
 -26   3   7       10.71      121.33    217.78 o 
 -25   3   7        2.95       86.05    197.66 o 
 -24   3   7       91.36      125.41    211.30 o 
 -23   3   7     1522.38     1444.17    238.37 o 
 -22   3   7       17.37       82.97    179.31 o 
 -21   3   7      834.95      985.68    203.32 o 
 -20   3   7       47.81      111.07    155.10 o 
 -19   3   7      141.27      251.00    160.04 o 
 -18   3   7     1177.62     1181.19    185.12 o 
 -17   3   7        7.58      200.33    147.26 o 
 -16   3   7      319.52      556.40    106.98 o 
 -15   3   7      573.68      713.13     95.81 o 
 -14   3   7        8.03       43.27     63.53 o 
 -13   3   7     5018.14     4032.58    224.60 o 
 -12   3   7     5038.10     4337.85    202.38 o 
 -11   3   7     2197.98     2504.39    133.62 o 
 -10   3   7     2389.65     2558.36    155.12 o 
  -9   3   7      766.68     1075.19     93.18 o 
  -8   3   7      551.20      445.63     68.81 o 
  -7   3   7      740.19      825.00     84.25 o 
  -6   3   7      712.91      668.93     75.35 o 
  -5   3   7      203.69      222.40     97.78 o 
  -4   3   7     5888.08     5835.11    296.43 o 
  -3   3   7     2085.49     1650.77    100.40 o 
  -2   3   7     7220.39     6421.13    282.41 o 
  -1   3   7    10068.82     9034.15    432.84 o 
   0   3   7       56.78      182.64     54.61 o 
   1   3   7      770.02     1236.07     91.55 o 
   3   3   7      238.67      475.40     70.69 o 
   4   3   7      150.77      480.78     85.36 o 
   5   3   7      501.48      566.86     91.20 o 
   7   3   7    10681.57    10569.68    682.06 o 
   8   3   7      139.78      270.79     86.46 o 
   9   3   7      141.12      463.28    107.24 o 
  10   3   7      357.88     1175.43    141.74 o 
  11   3   7       16.82      129.54    116.06 o 
  12   3   7      229.94      464.40    137.39 o 
  13   3   7      203.66      312.00    137.67 o 
  14   3   7      181.84      187.22    147.38 o 
  15   3   7     1595.44     1609.66    203.05 o 
  16   3   7      228.54      -56.08    285.82 o 
  17   3   7      204.64      114.20    220.08 o 
  18   3   7      301.73       41.81    388.57 o 
  19   3   7      292.87      -33.94    431.44 o 
  20   3   7      229.06        6.44    437.35 o 
  21   3   7        6.86       28.69    285.76 o 
  22   3   7        1.55      146.20    300.16 o 
  23   3   7       65.77      152.31    226.14 o 
 -26   4   7       37.53     -127.73    234.33 o 
 -25   4   7       92.92       41.90    231.73 o 
 -24   4   7        4.47       26.13    291.68 o 
 -23   4   7       11.43      -10.83    200.26 o 
 -22   4   7      190.08      161.73    211.95 o 
 -21   4   7      246.64      350.67    197.62 o 
 -20   4   7       47.65      106.87    182.16 o 
 -19   4   7       58.65       97.45    183.78 o 
 -18   4   7      985.64     1280.44    211.83 o 
 -17   4   7       21.92      227.62    157.04 o 
 -16   4   7       39.22      -35.54    160.80 o 
 -15   4   7       66.24      161.08    151.54 o 
 -14   4   7        3.13       19.42    147.59 o 
 -13   4   7       69.34       86.27    142.79 o 
 -12   4   7      321.26      529.95    126.48 o 
 -11   4   7      188.15      353.44    119.07 o 
 -10   4   7     1195.86     1483.22    194.72 o 
  -9   4   7     3818.22     3248.90    241.45 o 
  -8   4   7      193.33      249.32    102.93 o 
  -7   4   7      158.97     -165.22    280.88 o 
  -6   4   7     1967.08     2597.15    391.45 o 
  -5   4   7      150.06       88.46    120.10 o 
  -4   4   7      122.48      636.74    130.26 o 
  -3   4   7      278.45      248.66     93.61 o 
  -2   4   7      250.04      270.14    141.26 o 
  -1   4   7      285.86      429.22    116.05 o 
   0   4   7      233.58      398.18    122.78 o 
   1   4   7      147.20      100.17    111.30 o 
   2   4   7     2270.64     3015.17    270.00 o 
   3   4   7       50.97       90.34     93.05 o 
   4   4   7      542.44      910.85    117.69 o 
   5   4   7        6.55      147.31    104.75 o 
   6   4   7       76.59      306.16    108.27 o 
   7   4   7      143.75      170.98    113.71 o 
   8   4   7      875.97     1149.80    146.56 o 
   9   4   7       25.16      239.32    125.89 o 
  10   4   7      129.98      231.99    135.05 o 
  11   4   7      312.06      168.23    138.03 o 
  12   4   7      194.70      342.09    149.96 o 
  13   4   7        4.25      165.35    154.83 o 
  14   4   7       58.60      345.19    162.67 o 
  15   4   7        5.21      190.09    177.20 o 
  16   4   7       37.36       46.21    182.19 o 
  17   4   7      212.60      191.79    201.89 o 
  18   4   7       17.01     -141.14    199.21 o 
  19   4   7       53.50     -221.08    316.93 o 
  20   4   7       87.58     -235.30    523.38 o 
  21   4   7        8.41      274.64    289.78 o 
 -23   5   7       49.88      -39.09    226.78 o 
 -22   5   7       50.74       40.20    217.00 o 
 -21   5   7       62.62       79.20    200.18 o 
 -20   5   7       68.57      111.65    215.46 o 
 -19   5   7       55.37      102.22    195.76 o 
 -18   5   7       38.96       70.81    190.96 o 
 -17   5   7        8.93      214.42    195.66 o 
 -16   5   7      212.42      187.44    184.27 o 
 -15   5   7       17.74       97.77    173.56 o 
 -14   5   7      368.96      455.63    191.19 o 
 -13   5   7      158.32      408.95    246.88 o 
 -12   5   7     1886.33     1663.83    225.31 o 
 -11   5   7      731.97      774.80    188.94 o 
 -10   5   7     7457.60     6466.89    589.40 o 
  -9   5   7        5.92     -141.21    213.13 o 
  -8   5   7       60.57     -230.91    263.72 o 
  -7   5   7        3.19     -147.09    274.21 o 
  -6   5   7      972.92     1332.17    710.15 o 
  -5   5   7      167.69      216.26    196.66 o 
  -4   5   7        6.60      339.41    224.01 o 
  -3   5   7        0.38      223.43    392.37 o 
  -2   5   7        0.30      153.66    163.32 o 
  -1   5   7       30.63      144.13    154.21 o 
   0   5   7      881.05      913.10    179.95 o 
   1   5   7      153.28      205.56    146.98 o 
   2   5   7       81.17      210.41    155.43 o 
   3   5   7       43.08       61.86    146.34 o 
   4   5   7      118.86       91.13    152.51 o 
   5   5   7      936.58     1082.42    182.84 o 
   6   5   7      414.57      484.17    173.41 o 
   7   5   7       69.11      154.42    161.99 o 
   8   5   7      244.77      351.39    174.47 o 
   9   5   7      296.34      219.01    172.32 o 
  10   5   7      279.01      402.46    182.69 o 
  11   5   7        9.33       41.76    180.62 o 
  12   5   7      408.67      399.75    204.16 o 
  13   5   7       16.50       89.37    203.10 o 
  14   5   7       50.58       74.60    203.71 o 
  15   5   7        4.01       83.37    219.75 o 
  16   5   7      401.66      418.60    236.15 o 
  17   5   7       50.44      180.90    256.63 o 
 -18   6   7       26.55       77.80    215.09 o 
 -17   6   7      120.33      338.85    218.18 o 
 -16   6   7        4.30      156.56    214.61 o 
 -15   6   7      362.43      300.40    208.47 o 
 -14   6   7        9.61       33.73    225.28 o 
 -13   6   7       51.12      -79.53    192.91 o 
 -12   6   7       25.98      -18.96    232.90 o 
 -11   6   7       67.10        4.28    188.71 o 
 -10   6   7      117.04       -7.44    201.51 o 
  -9   6   7       43.11     -318.37    352.69 o 
  -8   6   7       26.51      -48.93    406.71 o 
  -7   6   7      406.27      665.98    427.68 o 
  -6   6   7       44.51       -0.64    477.88 o 
  -4   6   7        1.25      155.06    270.08 o 
  -3   6   7       48.34      137.26    235.76 o 
  -2   6   7        0.10      299.95    268.81 o 
  -1   6   7      164.60      458.81    270.71 o 
   0   6   7      191.74      153.15    247.20 o 
   1   6   7       16.34      148.70    259.91 o 
   2   6   7       88.04      221.15    259.91 o 
   3   6   7      248.82      398.72    202.43 o 
   4   6   7       23.15       12.78    177.59 o 
   5   6   7       87.09       97.84    185.36 o 
   6   6   7      200.08      131.94    188.45 o 
   7   6   7       62.29      186.22    208.61 o 
   8   6   7        6.11      143.34    207.49 o 
   9   6   7        6.97      154.70    209.70 o 
  10   6   7       55.51      -15.17    193.20 o 
  11   6   7       24.04      217.44    213.27 o 
  12   6   7        5.41       50.30    224.04 o 
  13   6   7      130.82      124.95    248.15 o 
  -9   7   7        0.43     -142.09    423.55 o 
  -8   7   7       48.53      -29.87    715.55 o 
  -7   7   7       36.89      145.52    806.42 o 
  -6   7   7       96.49      758.12    935.42 o 
  -5   7   7       67.32      131.54   1002.15 o 
  -4   7   7      224.54      774.01   1313.53 o 
  -2   7   7      180.48       77.53    287.87 o 
  -1   7   7       42.02      301.22    303.76 o 
   0   7   7       41.53      279.61    306.30 o 
   1   7   7       11.36      138.53    294.86 o 
   2   7   7       33.89      -29.87    282.79 o 
   3   7   7      112.98      186.19    278.34 o 
 -31   0   8      545.93      700.30    373.66 o 
 -30   0   8      313.20      274.53    375.57 o 
 -29   0   8      360.93      411.95    236.73 o 
 -28   0   8      380.03      640.00    238.41 o 
 -27   0   8     1403.69     1212.59    253.31 o 
 -26   0   8     6352.60     4617.63    427.17 o 
 -25   0   8       83.19      348.56    204.90 o 
 -24   0   8     3731.31     3658.83    466.76 o 
 -23   0   8      160.89      207.98    224.32 o 
 -22   0   8     2973.64     2325.09    193.02 o 
 -21   0   8     1598.33     1519.23    150.72 o 
 -20   0   8      922.72     1542.44    146.29 o 
 -19   0   8     3170.81     2658.42    190.48 o 
 -18   0   8     4500.86     4187.31    257.53 o 
 -17   0   8      712.82      649.28     96.60 o 
 -16   0   8    42191.07    42797.56   2272.56 o 
 -15   0   8     1665.52     1606.68    130.32 o 
 -14   0   8    31709.36    35961.91   1911.44 o 
 -13   0   8      121.39      150.84     58.47 o 
 -12   0   8     2273.26     2467.62    153.69 o 
 -11   0   8     4216.27     4243.09    240.82 o 
 -10   0   8     4291.66     3835.09    217.84 o 
  -9   0   8      853.11      897.94     78.34 o 
  -8   0   8   191984.30   181801.73   9615.03 o 
  -7   0   8     3017.27     2745.53    191.99 o 
  -6   0   8    35007.88    38457.25   2459.41 o 
  -5   0   8     5594.89     4764.65    320.74 o 
  -4   0   8    32839.46    33896.35   2208.09 o 
  -3   0   8    21778.59    21096.03   1373.28 o 
  -1   0   8     5333.37     5227.74    355.93 o 
   0   0   8    83310.23    91999.28   9254.45 o 
   3   0   8    19697.84    17543.66   1144.92 o 
   4   0   8    20455.38    23201.31   1524.23 o 
   5   0   8    27071.84    26154.19   1715.24 o 
   6   0   8      428.94     1147.74    147.14 o 
   7   0   8     2352.38     2348.14    217.77 o 
   8   0   8    65343.07    81279.69   5275.74 o 
   9   0   8    11423.94    12149.29    822.92 o 
  10   0   8     5195.90     5984.05    430.35 o 
  11   0   8     8978.88     8400.92    581.13 o 
  12   0   8     4538.84     4522.72    336.73 o 
  13   0   8     3487.64     3437.30    477.88 o 
  14   0   8       27.60      446.74    253.56 o 
  15   0   8       56.43     -112.48    234.49 o 
  16   0   8      250.83      436.57    249.11 o 
  17   0   8      865.19      966.56    302.49 o 
  18   0   8     3164.67     2921.29    468.98 o 
  19   0   8      535.47      727.62    297.40 o 
  20   0   8     2193.70     2952.43    467.08 o 
  21   0   8      184.06      394.00    295.50 o 
  22   0   8      151.80      222.42    280.25 o 
  23   0   8      311.05      397.81    315.83 o 
  24   0   8       13.78      102.31    311.38 o 
  25   0   8       45.78      300.58    327.91 o 
 -30   1   8       57.25      290.78    185.96 o 
 -29   1   8       78.61       89.67    177.91 o 
 -28   1   8        4.72      100.15    174.98 o 
 -27   1   8     3044.01     2732.95    428.31 o 
 -26   1   8     2549.65     2485.56    343.80 o 
 -25   1   8     1020.26     1096.92    218.03 o 
 -24   1   8      871.39      812.83    181.69 o 
 -23   1   8     2090.26     2151.11    158.74 o 
 -22   1   8      493.42      707.09    110.73 o 
 -21   1   8      339.79      608.36    100.50 o 
 -20   1   8      529.69      633.45     97.70 o 
 -19   1   8    10174.69     9100.51    365.20 o 
 -18   1   8      207.59      722.99     76.32 o 
 -17   1   8      810.80      681.32     72.25 o 
 -16   1   8     2324.13     2108.50    114.91 o 
 -15   1   8     6059.71     5600.99    230.50 o 
 -14   1   8      167.67      430.62     55.54 o 
 -13   1   8     5038.53     4180.91    174.08 o 
 -12   1   8      684.23     1175.17    108.89 o 
 -11   1   8    44153.16    38910.80   2066.74 o 
 -10   1   8      318.81      420.65     43.01 o 
  -9   1   8      132.55      178.57     36.46 o 
  -8   1   8       12.66       51.21     25.99 o 
  -7   1   8       39.08       53.24     44.53 o 
  -6   1   8     3630.68     3716.90    207.95 o 
  -5   1   8    91821.61    83860.29   4301.58 o 
  -4   1   8     4847.88     4677.76    282.19 o 
  -3   1   8    91312.76    68916.23   7738.14 o 
  -2   1   8     3908.46     2936.99    333.78 o 
  -1   1   8     2175.02     2338.14    221.14 o 
   0   1   8     3779.84     3339.05    207.48 o 
   1   1   8     1236.82     1795.06    152.90 o 
   2   1   8    12330.40    10783.67    502.29 o 
   3   1   8    21188.63    20283.41    924.72 o 
   4   1   8    12793.74    12051.13    745.25 o 
   5   1   8    27766.16    23768.97   1457.11 o 
   6   1   8     2399.09     2404.37    140.06 o 
   7   1   8    19734.37    18157.64    964.01 o 
   8   1   8    52297.11    47701.62   3835.96 o 
   9   1   8     6919.42     5606.67    481.82 o 
  10   1   8     4039.62     3029.67    391.75 o 
  11   1   8     4531.41     3426.69    800.64 o 
  12   1   8     1517.24     1419.92    450.31 o 
  13   1   8       23.90      186.27    177.66 o 
  14   1   8     1516.68     1317.49    460.47 o 
  15   1   8     4885.58     3858.98   1189.82 o 
  16   1   8     1132.94     1187.76   1051.40 o 
  17   1   8      543.50      442.98    512.83 o 
  18   1   8        5.09      130.30    302.17 o 
  19   1   8        4.58       97.41    207.17 o 
  20   1   8        0.36       84.65    224.01 o 
  21   1   8        2.26       25.05    183.05 o 
  22   1   8       63.07      229.32    197.63 o 
  23   1   8      327.09      326.22    387.32 o 
  24   1   8       41.62      236.56    221.48 o 
 -30   2   8      376.87      310.73    238.89 o 
 -29   2   8        8.22      152.24    232.01 o 
 -28   2   8       13.86       42.15    234.68 o 
 -27   2   8      189.62      467.67    273.57 o 
 -26   2   8       96.11      117.10    202.72 o 
 -25   2   8      244.90      181.39    201.83 o 
 -24   2   8     2004.26     2250.05    351.10 o 
 -23   2   8        7.18       86.41    163.31 o 
 -22   2   8     3365.04     2873.13    225.03 o 
 -21   2   8      416.20      463.94    123.28 o 
 -20   2   8      370.37      595.36    111.51 o 
 -19   2   8       41.89      134.80     99.27 o 
 -18   2   8      612.13      634.96    102.06 o 
 -17   2   8     2775.03     3264.32    231.47 o 
 -16   2   8     3152.76     2974.82    151.81 o 
 -15   2   8      117.39      165.05     56.28 o 
 -14   2   8     6536.80     6639.70    289.16 o 
 -13   2   8      327.32      965.96    165.67 o 
 -12   2   8      430.61      828.57     75.10 o 
 -11   2   8      788.29      818.39     64.85 o 
 -10   2   8     1005.78     1809.48    108.45 o 
  -9   2   8    31206.01    36742.66   1669.11 o 
  -8   2   8    22891.30    22276.81   1143.86 o 
  -7   2   8      488.79      602.30    153.35 o 
  -6   2   8     7881.59    10365.85    483.09 o 
  -5   2   8      156.85      619.64    101.57 o 
  -4   2   8     2558.45     2769.70    154.65 o 
  -3   2   8     7993.55     6400.88    402.11 o 
  -2   2   8     1913.41     2751.59    150.19 o 
  -1   2   8    14076.23    12380.81    516.61 o 
   0   2   8     5814.96     5844.47    254.23 o 
   1   2   8      222.94      515.68     52.10 o 
   2   2   8     2139.27     2269.13    116.31 o 
   3   2   8     1450.30     1929.78    103.27 o 
   4   2   8     4643.07     4341.19    195.17 o 
   5   2   8     1784.03     1727.94    100.13 o 
   6   2   8      146.80      694.96     70.46 o 
   7   2   8     3504.44     2826.04    170.97 o 
   8   2   8     2371.72     2308.55    140.14 o 
   9   2   8        0.58      185.62     93.83 o 
  10   2   8      646.10      709.00    118.21 o 
  11   2   8      600.32      623.80    128.53 o 
  12   2   8      174.42      765.91    137.72 o 
  13   2   8     6149.61     4406.98    322.90 o 
  14   2   8       52.59      148.63    137.94 o 
  15   2   8      523.64      280.62    148.75 o 
  16   2   8      633.44      432.50    158.60 o 
  17   2   8      107.32     -103.36    147.30 o 
  18   2   8      669.66      792.36    495.17 o 
  19   2   8      452.74      416.19    210.43 o 
  20   2   8      714.04      842.11    457.16 o 
  21   2   8      308.89      438.22    216.80 o 
  22   2   8       75.30     -157.10    212.50 o 
  23   2   8       32.85      132.17    218.68 o 
  24   2   8        4.16      308.96    240.51 o 
 -28   3   8        6.74       47.39    231.10 o 
 -27   3   8     1351.87     1333.64    268.25 o 
 -26   3   8      325.28      387.65    227.77 o 
 -25   3   8     1171.82     1281.58    248.04 o 
 -24   3   8      136.08      353.21    191.63 o 
 -23   3   8      428.04      516.93    197.91 o 
 -22   3   8     1519.32     1614.40    229.18 o 
 -21   3   8        9.95      248.90    179.84 o 
 -20   3   8     1581.63     1332.45    210.09 o 
 -19   3   8     2540.03     2600.37    269.08 o 
 -18   3   8       50.51      130.33    115.51 o 
 -17   3   8     2320.31     1915.73    169.72 o 
 -16   3   8      323.94      489.47    120.52 o 
 -15   3   8      770.94      866.71     97.66 o 
 -14   3   8     6373.31     5480.43    247.54 o 
 -13   3   8       67.76      102.36     64.77 o 
 -12   3   8     8070.08     7868.39    342.01 o 
 -11   3   8     3518.98     3926.85    317.71 o 
 -10   3   8      124.78       91.69     62.65 o 
  -9   3   8      343.49      297.65     74.22 o 
  -8   3   8      977.62     1120.49    108.63 o 
  -7   3   8     2094.66     1641.01    119.66 o 
  -6   3   8    20721.00    16257.72   1134.53 o 
  -5   3   8      364.76      284.77     82.46 o 
  -4   3   8     2013.19     2117.16    116.57 o 
  -3   3   8      935.89     1312.61     85.30 o 
  -2   3   8      108.54      348.18     53.28 o 
  -1   3   8      377.25      560.26     62.15 o 
   0   3   8     1002.10     1153.59     79.95 o 
   1   3   8     1217.37     1289.15     86.73 o 
   2   3   8    16408.69    14823.83    703.38 o 
   3   3   8      395.20      521.49     67.88 o 
   4   3   8     2011.78     1995.06    132.75 o 
   5   3   8       31.75      343.08     73.95 o 
   6   3   8      959.18     1185.22    122.81 o 
   7   3   8      551.25      729.34    108.05 o 
   8   3   8       17.23      118.67    100.13 o 
   9   3   8      938.44     1159.22    140.60 o 
  10   3   8     2602.69     2395.66    200.97 o 
  11   3   8        6.36       25.21    122.31 o 
  12   3   8        3.29      -16.06    123.47 o 
  13   3   8      451.28      690.01    149.61 o 
  14   3   8      517.02      551.46    162.64 o 
  15   3   8      190.82        1.20    199.08 o 
  16   3   8       99.93     -119.62    244.48 o 
  17   3   8       43.89     -174.18    203.09 o 
  18   3   8      205.65     -126.53    423.45 o 
  19   3   8       31.42       22.69    452.54 o 
  20   3   8        0.43       15.77    302.29 o 
  21   3   8       18.04       62.66    338.12 o 
  22   3   8       71.41      219.10    341.32 o 
 -26   4   8      174.34      159.55    236.81 o 
 -25   4   8      601.84      643.92    235.29 o 
 -24   4   8      134.17      198.28    220.43 o 
 -23   4   8       69.53      -33.11    204.69 o 
 -22   4   8     1341.20     1508.00    251.12 o 
 -21   4   8       67.97      131.79    195.77 o 
 -20   4   8     3017.15     2724.42    291.23 o 
 -19   4   8     1914.83     1561.49    247.52 o 
 -18   4   8       19.83       23.60    178.16 o 
 -17   4   8     2094.06     1899.76    467.08 o 
 -16   4   8      433.81      391.17    163.11 o 
 -15   4   8      502.28      305.65    154.83 o 
 -14   4   8      928.79      907.17    170.40 o 
 -13   4   8        6.68      124.45     95.16 o 
 -12   4   8     2104.34     2204.56    190.37 o 
 -11   4   8     5277.84     4421.55    578.28 o 
 -10   4   8     1802.90     1962.32    237.00 o 
  -9   4   8    34954.29    28722.70   1909.58 o 
  -8   4   8       99.13      196.69    105.84 o 
  -7   4   8     1103.39      705.78    333.31 o 
  -6   4   8      738.28      871.63    143.81 o 
  -5   4   8      277.34      322.73    133.78 o 
  -4   4   8        7.58        0.16    107.63 o 
  -3   4   8     6305.46     6107.09    589.29 o 
  -2   4   8     2055.98     1826.51    261.41 o 
  -1   4   8     3578.82     3644.72    309.66 o 
   0   4   8       74.13      165.26     90.23 o 
   1   4   8      118.65      179.60    117.05 o 
   2   4   8      859.39     1275.29    168.63 o 
   3   4   8     1818.67     1846.02    201.42 o 
   4   4   8      217.48      311.09    127.98 o 
   5   4   8      296.18      289.94    136.78 o 
   6   4   8      348.96      497.01    118.78 o 
   7   4   8      324.96      362.23    113.58 o 
   8   4   8      260.89      365.09    126.89 o 
   9   4   8      184.47      179.06    125.05 o 
  10   4   8      374.26      773.03    151.57 o 
  11   4   8     1055.28     1205.54    175.56 o 
  12   4   8       13.07      281.51    157.40 o 
  13   4   8      910.54     1205.80    197.15 o 
  14   4   8      435.80      492.08    182.54 o 
  15   4   8      400.05      521.45    195.78 o 
  16   4   8        2.53       13.02    190.81 o 
  17   4   8      311.20       60.82    211.09 o 
  18   4   8      127.46       19.93    299.06 o 
  19   4   8       13.97     -232.46    434.49 o 
  20   4   8      107.98      137.99    241.60 o 
 -23   5   8      311.92      359.99    231.31 o 
 -22   5   8     1099.10      824.83    243.10 o 
 -21   5   8      277.24      266.77    213.72 o 
 -20   5   8      892.91      846.92    234.78 o 
 -19   5   8       89.24       30.37    199.57 o 
 -18   5   8       94.97      110.48    177.47 o 
 -17   5   8     1044.43      968.71    217.38 o 
 -16   5   8       70.81      -45.84    185.21 o 
 -15   5   8       98.00      121.31    183.29 o 
 -14   5   8     4292.04     3583.29    345.16 o 
 -13   5   8      126.48      281.03    183.70 o 
 -12   5   8     4313.67     3639.50    336.09 o 
 -11   5   8       20.13      131.94    200.93 o 
 -10   5   8      141.92      229.99    217.59 o 
  -9   5   8       19.53      229.34    235.58 o 
  -8   5   8      254.67      -28.39    240.13 o 
  -7   5   8       35.11       14.62    516.01 o 
  -6   5   8     4493.77     4797.57   1470.49 o 
  -5   5   8      821.90     1449.44    268.36 o 
  -4   5   8     1621.54     2287.61    995.47 o 
  -3   5   8      126.98      439.09    348.24 o 
  -2   5   8      485.84     1227.58    836.61 o 
  -1   5   8      497.77     1104.19   1350.71 o 
   0   5   8      294.77      249.45    135.67 o 
   1   5   8        4.31        1.47    148.04 o 
   2   5   8     1669.40     1826.48    229.58 o 
   3   5   8      820.00      685.59    250.06 o 
   4   5   8      552.49      564.51    255.46 o 
   5   5   8      317.38      458.25    165.36 o 
   6   5   8      978.12      874.21    188.28 o 
   7   5   8       59.49      143.94    166.26 o 
   8   5   8       24.06       22.86    168.12 o 
   9   5   8      119.39       28.41    171.88 o 
  10   5   8      384.49      548.76    194.92 o 
  11   5   8        8.23       56.19    192.32 o 
  12   5   8       18.33      138.58    197.64 o 
  13   5   8       47.11      126.11    210.26 o 
  14   5   8      357.80      289.43    214.34 o 
  15   5   8       56.75      321.00    245.12 o 
  16   5   8       34.64      -66.73    248.88 o 
  17   5   8       35.87      127.50    243.52 o 
 -18   6   8       60.40      127.36    220.12 o 
 -17   6   8     1221.38      872.53    232.54 o 
 -16   6   8       42.70       79.83    215.52 o 
 -15   6   8      711.94      596.17    221.69 o 
 -14   6   8      575.11      567.44    227.80 o 
 -13   6   8       62.34      138.15    197.41 o 
 -12   6   8      133.92       43.14    210.92 o 
 -11   6   8      123.41       79.11    192.63 o 
 -10   6   8        5.51       87.06    372.39 o 
  -9   6   8     1013.22     1366.69    400.81 o 
  -8   6   8      206.70      205.26    415.60 o 
  -7   6   8       57.52       81.98    411.79 o 
  -6   6   8       15.72     -190.01    437.21 o 
  -5   6   8       74.35      224.32    281.52 o 
  -4   6   8      465.57      329.18    261.18 o 
  -3   6   8      772.26      630.39    298.04 o 
  -2   6   8       35.69      127.73    239.57 o 
  -1   6   8     1584.39     1158.47    323.46 o 
   0   6   8       98.65      -20.34    263.09 o 
   1   6   8      192.35      320.92    261.82 o 
   2   6   8      229.72      170.31    237.03 o 
   3   6   8       87.89       66.73    247.20 o 
   4   6   8      564.92      496.31    274.53 o 
   5   6   8      262.59      213.81    205.70 o 
   6   6   8       15.45      337.80    203.08 o 
   7   6   8      936.40      511.43    227.11 o 
   8   6   8       41.28       28.25    210.83 o 
   9   6   8     1144.87      996.07    236.50 o 
  10   6   8       52.20       77.27    210.04 o 
  11   6   8       21.13        5.76    220.77 o 
  12   6   8       14.48       42.00    228.46 o 
  -8   7   8       14.34      -78.16    574.47 o 
  -7   7   8        8.12     -331.08    641.83 o 
  -6   7   8       80.04       81.34    752.40 o 
  -5   7   8       95.50     1133.69    871.24 o 
  -4   7   8      388.75     1061.88    941.78 o 
  -3   7   8       29.51      130.91    319.01 o 
  -2   7   8       70.58      252.28    319.64 o 
  -1   7   8       50.78      247.84    319.01 o 
   0   7   8      111.63      284.69    315.83 o 
   1   7   8       21.46      -12.71    306.30 o 
   2   7   8      104.39      122.65    305.66 o 
 -31   1   9        0.84      434.74    311.57 o 
 -30   1   9       89.44      435.08    246.49 o 
 -29   1   9       26.95      146.27    180.09 o 
 -28   1   9      101.73      206.59    174.26 o 
 -27   1   9      135.59      469.41    226.59 o 
 -26   1   9       20.47      158.59    161.52 o 
 -25   1   9     1348.66     1587.00    197.13 o 
 -24   1   9      661.72      836.81    130.12 o 
 -23   1   9       33.09      145.92    101.33 o 
 -22   1   9      634.50      631.66    110.47 o 
 -21   1   9     1444.34     1574.46    129.71 o 
 -20   1   9     1038.43     1032.40    124.49 o 
 -19   1   9       13.35      141.44     68.62 o 
 -18   1   9       20.46      185.91     68.02 o 
 -17   1   9      466.06      537.74     70.05 o 
 -16   1   9     2860.64     3524.45    161.37 o 
 -15   1   9     1635.45     1768.89     99.87 o 
 -14   1   9     2709.65     3128.83    141.15 o 
 -13   1   9    14331.50    16463.47    763.74 o 
 -12   1   9       44.43       93.55     46.56 o 
 -11   1   9     2883.62     3566.84    158.18 o 
  -9   1   9     3210.67     3939.91    171.81 o 
  -8   1   9      929.85     1082.09     94.69 o 
  -7   1   9    12089.41    13286.46    604.63 o 
  -6   1   9      111.56      139.00     36.96 o 
  -5   1   9     3559.72     3895.65    273.34 o 
  -4   1   9    10521.69    19096.33    895.49 o 
  -2   1   9     4476.15     6770.82    384.87 o 
  -1   1   9     3320.17     3385.62    199.46 o 
   0   1   9       62.34      323.03     70.44 o 
   1   1   9      441.89      442.62     57.28 o 
   2   1   9      144.11      888.64    202.98 o 
   3   1   9     8557.70     8616.94    666.46 o 
   4   1   9     6162.51     6459.47    653.89 o 
   5   1   9     2517.11     3955.41    813.13 o 
   6   1   9     3060.02     2771.70    320.21 o 
   7   1   9     5504.59     4100.29    277.28 o 
   8   1   9     1956.97     1938.00    256.73 o 
   9   1   9       17.12     -107.45     71.64 o 
  10   1   9     1698.25     1450.09    384.18 o 
  11   1   9      271.03      161.48    126.70 o 
  12   1   9     1116.86      897.17    308.23 o 
  13   1   9     1621.40     1007.21    511.66 o 
  14   1   9      126.27      394.03    339.87 o 
  15   1   9     1241.32     1240.43    679.32 o 
  16   1   9      104.28      146.83    266.90 o 
  17   1   9        4.17      -42.89    171.82 o 
  18   1   9       26.56     -124.10    171.52 o 
  19   1   9       95.63       67.07    169.70 o 
  20   1   9       21.65       75.73    307.57 o 
  21   1   9      138.20       44.48    195.48 o 
  22   1   9        0.30       17.04    209.39 o 
  23   1   9       13.47      321.98    225.76 o 
  24   1   9        3.68      160.80    233.96 o 
 -30   2   9      667.43     1604.58    402.89 o 
 -29   2   9       65.64       97.29    260.23 o 
 -28   2   9      257.78      491.62    240.00 o 
 -27   2   9      904.47      928.03    232.71 o 
 -26   2   9      418.02      304.09    201.74 o 
 -25   2   9      122.67      385.18    206.94 o 
 -24   2   9       36.74      220.84    142.11 o 
 -23   2   9        3.83       12.84    131.08 o 
 -22   2   9     1378.55     1652.52    172.85 o 
 -21   2   9     3987.61     4067.55    274.03 o 
 -20   2   9      103.58      307.55    120.03 o 
 -19   2   9     4900.08     4222.71    272.35 o 
 -18   2   9     4879.03     4174.45    201.01 o 
 -17   2   9      636.60      834.58     84.48 o 
 -16   2   9     1564.45     1676.76    106.79 o 
 -15   2   9        3.71      321.42     58.52 o 
 -14   2   9      139.55      439.91     60.60 o 
 -13   2   9     2969.66     2579.31    132.13 o 
 -12   2   9     3136.01     2730.57    135.21 o 
 -11   2   9     6824.30     7072.52    339.19 o 
 -10   2   9     8237.19     6886.24    330.65 o 
  -9   2   9      224.84      237.82     58.01 o 
  -8   2   9    56686.33    55579.10   2864.54 o 
  -7   2   9     2850.87     4206.31    244.20 o 
  -6   2   9     3896.99     3234.32    172.44 o 
  -5   2   9      309.61      435.23     45.30 o 
  -4   2   9      278.85      457.58     52.30 o 
  -3   2   9      118.77      208.16     50.55 o 
  -2   2   9    17895.27    15575.74    722.81 o 
  -1   2   9     8478.57     7813.33    373.22 o 
   0   2   9     3975.89     3520.73    184.55 o 
   1   2   9     6794.52     6331.35    307.73 o 
   2   2   9     4447.37     3930.19    222.65 o 
   3   2   9     1301.20     1640.20    126.33 o 
   4   2   9     3014.26     6084.81    949.03 o 
   5   2   9     3701.86     3371.98    186.97 o 
   6   2   9     2376.43     2202.78    191.36 o 
   7   2   9     1302.48     1378.30     93.34 o 
   8   2   9      905.81      877.99     96.08 o 
   9   2   9    10683.74     9118.29    552.67 o 
  10   2   9     2056.34     1604.02    132.31 o 
  11   2   9      337.87      406.39     96.86 o 
  12   2   9      960.08      582.60    110.79 o 
  13   2   9     1688.64     1482.11    143.49 o 
  14   2   9      698.86      400.01    112.23 o 
  15   2   9        9.57      -50.17    103.34 o 
  16   2   9      227.24      183.22    112.61 o 
  17   2   9      228.82      115.51    131.44 o 
  18   2   9     1623.73     1657.60    628.56 o 
  19   2   9      115.06      193.56    262.13 o 
  20   2   9       57.38       76.54    232.27 o 
  21   2   9      603.49      413.22    339.98 o 
  22   2   9        1.12      -22.48    220.97 o 
  23   2   9        8.35      113.96    227.65 o 
 -28   3   9       14.07       81.31    226.07 o 
 -27   3   9      226.62      129.47    216.58 o 
 -26   3   9      312.87      284.86    207.97 o 
 -25   3   9     1340.10     1218.33    244.48 o 
 -24   3   9      806.35      611.07    213.41 o 
 -23   3   9      390.58      644.13    210.11 o 
 -22   3   9     1249.57      859.51    203.75 o 
 -21   3   9     1454.03     1537.90    224.84 o 
 -20   3   9      229.09      417.77    132.62 o 
 -19   3   9      477.85      367.76    129.28 o 
 -18   3   9     1200.07     1401.92    152.22 o 
 -17   3   9      304.00      173.82    111.39 o 
 -16   3   9     2078.45     2016.17    140.41 o 
 -15   3   9     2888.07     2688.68    167.05 o 
 -14   3   9     3588.29     3212.93    185.88 o 
 -13   3   9     4062.39     3895.51    253.93 o 
 -12   3   9       70.03      321.36    132.66 o 
 -11   3   9     1973.62     1977.18    131.69 o 
 -10   3   9       38.31      244.54     65.21 o 
  -9   3   9      129.45      168.56     62.83 o 
  -8   3   9      391.84      518.08    104.43 o 
  -7   3   9     5682.81     3975.60    214.34 o 
  -6   3   9       42.65      171.58     99.15 o 
  -5   3   9    13381.79    12272.55    586.15 o 
  -4   3   9     5295.93     4542.83    241.36 o 
  -3   3   9       30.94      212.19     77.71 o 
  -2   3   9     3195.70     2942.94    148.42 o 
  -1   3   9       79.27       86.95     47.81 o 
   0   3   9      459.61      580.71     65.02 o 
   1   3   9     4144.97     3720.52    177.99 o 
   2   3   9     1213.91     1669.78    106.34 o 
   3   3   9     1465.15     1699.45    106.25 o 
   4   3   9     3868.11     3762.84    181.10 o 
   5   3   9      329.01      419.63     77.92 o 
   6   3   9     2925.12     2717.70    199.52 o 
   7   3   9     1461.87     1679.80    154.31 o 
   8   3   9      241.80      462.44    108.96 o 
   9   3   9      187.80      179.01    114.41 o 
  10   3   9       94.94      145.70    117.14 o 
  11   3   9        6.92      129.86    129.08 o 
  12   3   9      139.89       70.30    127.65 o 
  13   3   9       73.58      171.09    148.71 o 
  14   3   9      450.91      284.79    154.66 o 
  15   3   9     1575.18     1326.52    319.55 o 
  16   3   9       31.52     -240.23    304.81 o 
  17   3   9       20.16       16.49    186.94 o 
  18   3   9        2.95     -180.15    283.31 o 
  19   3   9      266.36      202.13    258.99 o 
  20   3   9       18.50     -116.28    280.69 o 
  21   3   9      808.54      774.25    306.70 o 
 -26   4   9       51.13      118.37    223.75 o 
 -25   4   9      309.96      267.05    228.01 o 
 -24   4   9       67.25       -5.13    199.04 o 
 -23   4   9      116.10        0.03    206.03 o 
 -22   4   9      166.90      187.85    209.04 o 
 -21   4   9        3.83      113.02    195.00 o 
 -20   4   9       81.53      211.66    190.21 o 
 -19   4   9      427.05      261.82    185.09 o 
 -18   4   9      967.68     1244.84    220.18 o 
 -17   4   9     2287.84     1798.68    230.93 o 
 -16   4   9       86.97      261.36    128.66 o 
 -15   4   9      226.61      120.32    148.94 o 
 -14   4   9      239.18      343.52    151.22 o 
 -13   4   9      308.12      297.45    127.14 o 
 -12   4   9       40.26      119.61    151.99 o 
 -11   4   9      163.85      215.44    118.92 o 
 -10   4   9       99.09      734.79    176.94 o 
  -9   4   9     8269.32     7683.94    449.91 o 
  -8   4   9     4918.69     7518.07    445.38 o 
  -7   4   9      691.59      937.62    264.75 o 
  -6   4   9       26.00      -66.98    115.69 o 
  -5   4   9      185.22      142.38     89.34 o 
  -4   4   9     1257.23     1226.59    126.01 o 
  -3   4   9        5.87       73.06     86.08 o 
  -2   4   9     1266.03     1861.95    177.26 o 
  -1   4   9       63.46      254.81    111.37 o 
   0   4   9      993.19     1046.80    238.86 o 
   1   4   9      969.76     1053.92    140.08 o 
   2   4   9       17.84      102.09    111.15 o 
   3   4   9       21.60       61.40    120.63 o 
   4   4   9      892.04     1401.20    188.10 o 
   5   4   9       10.87       68.99    134.96 o 
   6   4   9       45.41      143.27    142.15 o 
   7   4   9       48.35       99.65    145.32 o 
   8   4   9        5.82      146.45    154.09 o 
   9   4   9       19.11       70.30    136.03 o 
  10   4   9      214.56      419.60    149.32 o 
  11   4   9      557.61      691.66    163.66 o 
  12   4   9      222.35      539.72    163.31 o 
  13   4   9       22.69      202.77    168.06 o 
  14   4   9       27.75       65.85    178.81 o 
  15   4   9       80.94       13.09    241.51 o 
  16   4   9       14.46       39.51    195.33 o 
  17   4   9       20.11     -172.00    209.13 o 
  18   4   9      255.44       21.86    440.30 o 
  19   4   9       24.10      -25.42    613.81 o 
 -23   5   9       32.65      -48.14    218.04 o 
 -22   5   9      155.67      301.02    220.64 o 
 -21   5   9        6.27     -113.11    212.54 o 
 -20   5   9      384.09      203.38    218.53 o 
 -19   5   9       25.07       67.59    202.17 o 
 -18   5   9       42.32      -59.69    189.15 o 
 -17   5   9       92.48      101.25    196.45 o 
 -16   5   9       79.37       81.53    190.32 o 
 -15   5   9       20.37      -74.67    187.15 o 
 -14   5   9     1149.41     1004.53    212.73 o 
 -13   5   9       78.48      111.42    138.05 o 
 -12   5   9       12.39     -107.03    169.57 o 
 -11   5   9       29.23       20.86    210.71 o 
 -10   5   9       85.15       10.99    217.54 o 
  -9   5   9        0.04      -47.29    224.88 o 
  -8   5   9     5885.38     5117.62    499.59 o 
  -7   5   9        1.81        4.19    197.95 o 
  -6   5   9     2020.62     2173.64    315.79 o 
  -5   5   9      430.13      621.05    238.50 o 
  -4   5   9     3347.73     3113.84    977.68 o 
  -3   5   9       73.34      269.09    383.51 o 
  -2   5   9        9.33      317.26    204.90 o 
  -1   5   9        0.62       13.82    204.62 o 
   0   5   9       46.49      260.68    287.87 o 
   1   5   9        0.65       42.74     99.61 o 
   2   5   9      729.55     1295.00    434.65 o 
   3   5   9      176.08      153.95    278.66 o 
   4   5   9      208.65      249.42    152.78 o 
   5   5   9        3.98      173.80    167.09 o 
   6   5   9      161.66      535.38    183.49 o 
   7   5   9      429.64      328.44    184.41 o 
   8   5   9      103.66       31.28    174.53 o 
   9   5   9      181.40      204.57    179.89 o 
  10   5   9       82.57      252.81    198.15 o 
  11   5   9      133.58      441.40    205.35 o 
  12   5   9        1.74      104.99    204.38 o 
  13   5   9        0.41      219.08    221.13 o 
  14   5   9        2.52      115.46    238.89 o 
  15   5   9      100.82      333.53    240.97 o 
  16   5   9       37.83       58.20    261.06 o 
 -18   6   9        0.85      131.29    224.64 o 
 -17   6   9      131.53      102.05    217.71 o 
 -16   6   9      165.00      237.71    231.35 o 
 -15   6   9      162.76        8.55    206.19 o 
 -14   6   9      421.79      375.75    225.94 o 
 -13   6   9       84.17       94.52    208.21 o 
 -12   6   9       24.26       -4.88    213.61 o 
 -11   6   9      386.47      595.44    383.19 o 
 -10   6   9      168.29      363.49    343.16 o 
  -9   6   9     1584.83     2288.49    586.55 o 
  -8   6   9      164.99      376.83    328.83 o 
  -7   6   9      331.14       31.14    412.42 o 
  -5   6   9        4.76      -27.96    271.35 o 
  -4   6   9      152.90      189.37    280.88 o 
  -3   6   9       24.11      -99.13    228.77 o 
  -2   6   9       85.77      170.94    275.80 o 
  -1   6   9       26.61       14.62    267.54 o 
   0   6   9        4.57       91.51    228.14 o 
   1   6   9      177.50       83.88    248.47 o 
   2   6   9       17.02      298.04    270.08 o 
   3   6   9       74.56       23.51    258.64 o 
   4   6   9       18.64      208.44    266.26 o 
   5   6   9       10.83       27.33    259.27 o 
   6   6   9       12.56      198.27    246.57 o 
   7   6   9       54.55       36.86    264.99 o 
   8   6   9      107.57       15.16    203.54 o 
   9   6   9      318.58      469.15    219.56 o 
  10   6   9       76.93      133.14    233.22 o 
  11   6   9       96.65      111.25    246.25 o 
  -7   7   9       17.90      456.27    634.21 o 
  -6   7   9        8.53     -822.94    608.79 o 
  -5   7   9      152.79       38.13    663.44 o 
  -3   7   9       42.00       74.35    305.03 o 
  -2   7   9      179.08      285.96    314.56 o 
  -1   7   9       14.48       13.35    298.67 o 
   0   7   9       62.41      237.67    307.57 o 
 -31   0  10     1821.31     2069.11    446.10 o 
 -30   0  10       38.39      128.37    364.13 o 
 -29   0  10     1111.04     1340.22    377.47 o 
 -28   0  10     2649.17     2498.06    453.73 o 
 -27   0  10       51.16      259.80    222.79 o 
 -26   0  10       44.16      169.33    202.72 o 
 -25   0  10     4725.96     4644.97    410.23 o 
 -24   0  10      471.40     1648.97    246.85 o 
 -23   0  10     7467.14     7043.90    421.12 o 
 -22   0  10     1508.50     1880.70    176.15 o 
 -21   0  10     4003.13     3728.05    255.94 o 
 -20   0  10    42921.61    40160.44   2145.43 o 
 -19   0  10     1167.31     1043.13    123.80 o 
 -18   0  10    16724.55    16592.31    899.01 o 
 -17   0  10     5375.87     5627.67    325.61 o 
 -16   0  10      509.96      908.68     98.55 o 
 -15   0  10     1737.91     1712.74    130.03 o 
 -14   0  10     8724.56     7983.84    439.02 o 
 -13   0  10       58.33      119.57     57.01 o 
 -12   0  10    80813.52    74472.63   3945.07 o 
 -11   0  10     2159.92     2366.19    147.29 o 
 -10   0  10    15763.77    16566.33    885.97 o 
  -9   0  10      478.35      515.04     60.71 o 
  -8   0  10      489.16      652.07     82.29 o 
  -7   0  10      547.63      656.11    124.24 o 
  -6   0  10    13459.32    13673.47    897.80 o 
  -5   0  10    11513.64    10834.59    716.37 o 
  -4   0  10    75148.08    72470.38   4698.88 o 
  -3   0  10     4362.05     5332.45    363.81 o 
  -2   0  10     7951.18     9594.92    633.78 o 
  -1   0  10    13056.85    12894.54    850.50 o 
   0   0  10     1318.92     1131.09    476.93 o 
   2   0  10      138.53      -77.24    151.88 o 
   5   0  10     2692.57     2782.47    254.95 o 
   6   0  10      233.40      403.69    119.79 o 
   7   0  10     8700.38    11469.36    784.32 o 
   8   0  10     7689.95     9843.55    680.79 o 
   9   0  10      788.74      728.68    145.11 o 
  10   0  10     4584.41     5963.18    438.41 o 
  11   0  10      404.26      541.04    136.58 o 
  12   0  10      927.69     1102.55    301.22 o 
  13   0  10        3.39      -67.36    237.03 o 
  14   0  10     1471.08     1650.33    342.52 o 
  15   0  10      575.97      716.18    247.84 o 
  16   0  10     2041.68     2667.10    435.94 o 
  17   0  10       17.54      176.66    266.26 o 
  18   0  10       68.64      756.85    275.16 o 
  19   0  10      283.91      444.20    296.13 o 
  20   0  10      176.01      549.05    288.51 o 
  21   0  10      730.70      814.68    329.18 o 
  22   0  10       36.99      249.74    259.27 o 
  23   0  10       24.86      333.63    325.36 o 
 -31   1  10      216.87      484.71    203.75 o 
 -30   1  10     1190.27     1499.95    228.80 o 
 -29   1  10      243.40      323.44    181.38 o 
 -28   1  10      982.85      930.92    198.67 o 
 -27   1  10      333.52      489.11    172.62 o 
 -26   1  10     1167.84     1110.41    177.92 o 
 -25   1  10     4478.38     4220.51    252.93 o 
 -24   1  10     1620.31     1885.30    160.81 o 
 -23   1  10     4471.30     4250.14    247.55 o 
 -22   1  10     1119.64     1184.02    127.18 o 
 -21   1  10     2415.78     2306.12    135.49 o 
 -20   1  10    11465.50    11270.35    444.99 o 
 -19   1  10      484.38      555.11     77.17 o 
 -18   1  10     3657.84     3922.05    187.60 o 
 -17   1  10    18303.13    16940.55    648.38 o 
 -16   1  10      201.79      135.35     56.31 o 
 -15   1  10    38083.97    32739.28   1234.63 o 
 -14   1  10      494.53      720.78     63.15 o 
 -13   1  10    14605.44    12577.19    478.11 o 
 -12   1  10      532.96      906.49     67.92 o 
 -11   1  10      351.19      415.45     46.58 o 
 -10   1  10      815.19      930.09     76.23 o 
  -9   1  10    22329.84    18549.65    838.08 o 
  -8   1  10     1484.34     1305.74    103.87 o 
  -7   1  10    36449.86    32446.50   1463.69 o 
  -6   1  10    10148.28     9170.20    811.76 o 
  -5   1  10      781.00      774.09     94.57 o 
  -4   1  10     5657.19     5417.72    369.28 o 
  -3   1  10       90.27      372.75     52.50 o 
  -2   1  10     2762.61     2132.34    290.03 o 
  -1   1  10    21848.87    18032.46    836.91 o 
   0   1  10     2851.98     3798.97    238.30 o 
   1   1  10    15698.86    15996.10    835.75 o 
   2   1  10     2074.04     2612.65    149.63 o 
   3   1  10      508.05      472.54     69.24 o 
   4   1  10     4122.23     4520.20    263.62 o 
   5   1  10    17024.45    14763.90    968.04 o 
   6   1  10    17962.22    14638.49    802.85 o 
   7   1  10     1115.56     1066.21    152.54 o 
   8   1  10      158.23      367.10    108.14 o 
   9   1  10     1533.27     1612.65    204.58 o 
  10   1  10      564.50      379.99    105.52 o 
  11   1  10      183.73       38.58    110.13 o 
  12   1  10     1007.45      835.93    375.27 o 
  13   1  10     2519.29     2148.62    556.61 o 
  14   1  10       40.30       99.28     98.64 o 
  15   1  10      458.03      396.39    441.02 o 
  16   1  10        3.90        6.83    176.89 o 
  17   1  10        7.47       91.91    185.42 o 
  18   1  10      279.67       85.61    180.57 o 
  19   1  10      240.97      630.78    343.16 o 
  20   1  10      376.76      355.87    243.71 o 
  21   1  10        5.88      237.95    214.38 o 
  22   1  10       55.19      358.49    226.59 o 
  23   1  10       48.20      312.02    226.30 o 
 -30   2  10      247.86      340.84    245.41 o 
 -29   2  10      375.16      415.88    236.78 o 
 -28   2  10      679.98     1100.94    245.47 o 
 -27   2  10      521.63      810.36    230.24 o 
 -26   2  10      178.43      220.19    148.70 o 
 -25   2  10     3133.58     3193.70    254.77 o 
 -24   2  10      153.51      407.54    148.94 o 
 -23   2  10     1317.10     1283.11    162.60 o 
 -22   2  10        3.13      202.91    129.87 o 
 -21   2  10       85.73      133.20    122.81 o 
 -20   2  10     2955.53     2624.28    208.89 o 
 -19   2  10     2082.92     2565.90    196.75 o 
 -18   2  10    10476.50     9023.83    477.68 o 
 -17   2  10     3966.59     4211.78    199.03 o 
 -16   2  10       25.93       88.24     65.70 o 
 -15   2  10      935.70     1062.54     81.08 o 
 -14   2  10      108.14      185.51     51.85 o 
 -13   2  10      168.03      165.10     52.01 o 
 -12   2  10     7965.02     6853.17    330.01 o 
 -11   2  10     1451.36     2614.02    287.51 o 
 -10   2  10    32768.95    32292.21   1665.60 o 
  -9   2  10      884.83     1290.78    113.27 o 
  -8   2  10     5019.20     5302.10    299.51 o 
  -6   2  10     4775.11     3989.31    206.01 o 
  -5   2  10     3709.89     3154.49    168.08 o 
  -4   2  10    26916.11    23922.41   1107.66 o 
  -3   2  10        5.35      433.69     56.76 o 
  -2   2  10     5460.99     4852.24    246.25 o 
  -1   2  10      481.26     1227.09    135.11 o 
   0   2  10     2036.39     2682.73    186.38 o 
   1   2  10    10130.67    10047.09    474.85 o 
   2   2  10       13.84      104.25     51.89 o 
   3   2  10     3515.32     3247.41    180.14 o 
   4   2  10    10065.14     8800.47    435.87 o 
   5   2  10      830.64      937.89    102.45 o 
   6   2  10      286.51      365.87     66.42 o 
   7   2  10        1.84     1048.65    227.64 o 
   8   2  10       25.89      183.05     78.02 o 
   9   2  10     1582.15     1503.77    126.51 o 
  10   2  10      198.85       46.46    106.86 o 
  11   2  10     3301.43     2456.66    169.61 o 
  12   2  10       29.67       -7.55    119.70 o 
  13   2  10      189.11       55.43    117.92 o 
  14   2  10      610.96      270.80    126.97 o 
  15   2  10        1.71       98.68    121.40 o 
  16   2  10       14.62       87.06    124.48 o 
  17   2  10      336.11      320.66    202.66 o 
  18   2  10       44.34      137.73    201.33 o 
  19   2  10       53.54       96.20    212.57 o 
  20   2  10      148.08      156.46    214.98 o 
  21   2  10       94.31      297.77    228.83 o 
  22   2  10      345.63      601.45    247.13 o 
 -28   3  10      899.33      998.04    262.73 o 
 -27   3  10       41.39      182.69    234.68 o 
 -26   3  10       42.42     -100.40    220.73 o 
 -25   3  10       12.01      133.58    209.73 o 
 -24   3  10       41.45      134.15    203.08 o 
 -23   3  10      304.71      472.93    210.24 o 
 -22   3  10     1086.17     1221.55    171.52 o 
 -21   3  10      737.16      858.97    149.13 o 
 -20   3  10     2848.27     2465.46    206.64 o 
 -19   3  10      506.11      677.69    133.48 o 
 -18   3  10        2.39      424.95    132.68 o 
 -17   3  10      679.78      718.01    127.28 o 
 -16   3  10      747.32      666.16    100.31 o 
 -15   3  10     3850.69     3718.51    203.93 o 
 -14   3  10     7165.92     6199.28    308.43 o 
 -13   3  10     1593.25     1508.25    128.06 o 
 -12   3  10     3388.46     3851.72    371.75 o 
 -11   3  10      223.10      365.55    103.24 o 
 -10   3  10     1632.24     1873.86    156.07 o 
  -9   3  10     2228.55     2142.27    172.48 o 
  -8   3  10       90.62      146.39     91.39 o 
  -7   3  10     4907.28     3934.59    214.94 o 
  -6   3  10     8835.30     9659.11    469.73 o 
  -5   3  10     2695.35     2402.21    152.52 o 
  -4   3  10     1278.04     2125.89    176.45 o 
  -3   3  10     2320.64     2462.81    154.68 o 
  -2   3  10     1781.61     1424.62    143.55 o 
  -1   3  10     7311.64     6382.37    319.95 o 
   0   3  10      436.46     1135.19    147.85 o 
   1   3  10     5386.25     5201.97    236.32 o 
   2   3  10     4945.15     4846.30    223.29 o 
   3   3  10      431.99      450.95     71.44 o 
   4   3  10     1228.75     1463.83    103.81 o 
   5   3  10      824.67      988.88     87.78 o 
   6   3  10     3363.37     3464.50    202.94 o 
   7   3  10     4330.29     3765.61    219.11 o 
   8   3  10        5.28      404.39     97.43 o 
   9   3  10      557.37      441.57    122.27 o 
  10   3  10        8.46      -36.02     98.24 o 
  11   3  10      253.40      184.08    109.05 o 
  12   3  10     1121.92      952.24    134.88 o 
  13   3  10       11.85      -83.28    127.41 o 
  14   3  10     1162.49     1178.10    151.76 o 
  15   3  10       27.88       87.84    298.33 o 
  16   3  10      153.33      -38.34    233.31 o 
  17   3  10       10.22      -88.46    157.09 o 
  18   3  10        2.18      -72.99    336.24 o 
  19   3  10       87.75      183.58    360.66 o 
  20   3  10       89.54      274.91    303.85 o 
  21   3  10       90.50      192.49    274.47 o 
 -26   4  10      100.29      113.07    265.95 o 
 -25   4  10      754.29      824.58    236.42 o 
 -24   4  10       94.95       17.71    218.43 o 
 -23   4  10       27.70       39.77    198.39 o 
 -22   4  10      188.34      140.96    212.67 o 
 -21   4  10      244.82      110.13    186.77 o 
 -20   4  10      164.97      110.08    196.21 o 
 -19   4  10       58.04      146.51    186.26 o 
 -18   4  10      443.85      543.62    180.08 o 
 -17   4  10     3946.46     3435.09    322.89 o 
 -16   4  10       48.74      251.80    155.88 o 
 -15   4  10      340.39      258.36    115.03 o 
 -14   4  10      874.61      735.14    115.60 o 
 -13   4  10       31.22      -18.03    106.16 o 
 -12   4  10        2.14      -16.24    118.29 o 
 -11   4  10      174.81      132.65    125.45 o 
 -10   4  10      101.01      138.54     98.02 o 
  -9   4  10     5235.52     4623.82    367.93 o 
  -8   4  10     3625.03     3543.54    263.72 o 
  -7   4  10     1411.60     1148.19    246.27 o 
  -6   4  10      860.35      818.03    140.73 o 
  -5   4  10      513.69      578.27    125.07 o 
  -4   4  10      802.62      710.57    138.21 o 
  -3   4  10     5746.65     5590.89    302.06 o 
  -2   4  10     2645.12     2694.11    186.90 o 
  -1   4  10     5478.81     4329.69    247.24 o 
   0   4  10      997.39     1230.13    119.81 o 
   1   4  10     1013.01     1145.62    145.12 o 
   2   4  10     1271.37     1609.79    163.05 o 
   3   4  10     1450.10     1592.44    165.11 o 
   4   4  10     5858.94     4861.54    322.79 o 
   5   4  10     2178.19     1641.78    440.28 o 
   6   4  10     1590.69     1445.38    165.73 o 
   7   4  10       53.01      184.38    149.35 o 
   8   4  10      382.52      567.45    168.83 o 
   9   4  10     1203.77     1948.15    239.39 o 
  10   4  10      357.59      632.68    190.70 o 
  11   4  10     1123.63     1382.73    230.53 o 
  12   4  10      163.16      136.11    207.04 o 
  13   4  10       19.07      -20.30    210.08 o 
  14   4  10        3.55     -257.87    322.19 o 
  15   4  10        9.48     -108.07    325.05 o 
  16   4  10       57.21      -91.44    263.34 o 
  17   4  10      267.44      -91.32    436.27 o 
  18   4  10       53.05     -142.31    311.48 o 
 -23   5  10       68.93      327.96    585.59 o 
 -22   5  10      132.76      278.96    223.74 o 
 -21   5  10      362.36      344.16    218.88 o 
 -20   5  10      318.79      466.99    231.19 o 
 -19   5  10        7.19       95.96    199.06 o 
 -18   5  10      200.57      227.33    206.49 o 
 -17   5  10      229.56      331.59    237.67 o 
 -16   5  10       82.17       -1.99    202.44 o 
 -15   5  10       26.33       33.26    193.21 o 
 -14   5  10      909.73      914.69    206.21 o 
 -13   5  10      653.65      400.79    206.92 o 
 -12   5  10      646.97     1011.18    253.87 o 
 -11   5  10       70.78      -11.70    215.13 o 
 -10   5  10      205.02      156.00    225.57 o 
  -9   5  10      108.79       35.09    226.23 o 
  -8   5  10      817.84      967.20    492.49 o 
  -7   5  10      612.12      711.84    377.16 o 
  -6   5  10      825.71     1181.39    269.54 o 
  -5   5  10     2236.87     2533.96    712.37 o 
  -4   5  10     1628.17     1615.79    283.05 o 
  -3   5  10      172.40      732.60    231.18 o 
  -2   5  10       94.24      354.43    221.21 o 
  -1   5  10      664.76      853.35    301.22 o 
   0   5  10        0.65      206.00    209.88 o 
   1   5  10     1030.09      949.29    404.80 o 
   2   5  10     1446.57     1932.84    695.85 o 
   3   5  10      638.83      529.25    164.37 o 
   4   5  10      690.46      767.49    183.52 o 
   5   5  10      696.04      650.29    165.20 o 
   6   5  10      507.27      543.40    177.53 o 
   7   5  10      467.91      697.67    190.82 o 
   8   5  10       42.83      287.31    220.19 o 
   9   5  10      938.85     1061.99    219.50 o 
  10   5  10       53.69      189.32    199.33 o 
  11   5  10        2.07      -29.87    205.63 o 
  12   5  10        3.63      147.91    212.77 o 
  13   5  10      306.11      454.92    244.67 o 
  14   5  10      512.70      640.14    273.10 o 
  15   5  10       61.20      266.85    268.45 o 
 -18   6  10      164.36      116.88    242.14 o 
 -17   6  10      384.90      368.81    230.41 o 
 -16   6  10        1.68      -33.72    223.68 o 
 -15   6  10       87.07       83.13    214.98 o 
 -14   6  10        2.89     -275.99    202.66 o 
 -13   6  10       46.86       50.55    221.38 o 
 -12   6  10       72.75       86.25    211.16 o 
 -11   6  10     1147.46     1173.73    407.98 o 
 -10   6  10       25.22      131.45    318.88 o 
  -9   6  10      126.10      256.03    313.47 o 
  -8   6  10       33.00       77.26    357.34 o 
  -7   6  10      147.82     -119.85    310.42 o 
  -6   6  10        4.86       92.14    285.96 o 
  -5   6  10        1.44     -202.08    278.34 o 
  -4   6  10      301.23      411.79    269.44 o 
  -3   6  10        3.97      210.98    281.52 o 
  -2   6  10       42.24      176.66    277.70 o 
  -1   6  10       98.90      247.84    290.41 o 
   0   6  10      143.21      452.46    275.80 o 
   1   6  10       25.40      285.96    276.43 o 
   2   6  10      331.41      498.85    286.60 o 
   3   6  10       30.22       83.25    263.72 o 
   4   6  10      360.96      349.51    277.07 o 
   5   6  10        0.94      -48.93    252.28 o 
   6   6  10        1.28      139.17    260.55 o 
   7   6  10        3.99      182.38    285.96 o 
   8   6  10       66.09        3.81    273.26 o 
   9   6  10       42.65       25.42    290.41 o 
  10   6  10       91.63      217.69    233.92 o 
 -31   1  11        4.85      298.33    388.28 o 
 -30   1  11       63.95      506.22    251.01 o 
 -29   1  11      124.98      342.43    186.05 o 
 -28   1  11       59.78        4.74    167.26 o 
 -27   1  11       38.92       38.79    161.43 o 
 -26   1  11      277.66      327.21    125.84 o 
 -25   1  11      615.08      662.00    127.81 o 
 -24   1  11     1315.58     2036.19    166.13 o 
 -23   1  11      565.78      581.33    117.19 o 
 -22   1  11      456.57      745.87    114.96 o 
 -21   1  11      410.68      401.13     82.30 o 
 -20   1  11      719.79     1270.12    103.35 o 
 -19   1  11     3188.14     2848.55    147.94 o 
 -18   1  11       64.37      153.03     65.52 o 
 -17   1  11     8068.74     7566.14    303.23 o 
 -16   1  11     4722.98     5450.10    226.27 o 
 -15   1  11      804.57      952.09     72.83 o 
 -13   1  11     1639.40     1809.61     95.07 o 
 -11   1  11     2159.29     1963.19    134.17 o 
 -10   1  11      190.73      296.20     49.97 o 
  -9   1  11    11344.42    11119.87    509.06 o 
  -8   1  11     4807.11     9460.03    449.54 o 
  -7   1  11    41615.78    46697.93   2404.90 o 
  -5   1  11      467.06      781.50     83.65 o 
  -4   1  11       21.74      189.80     61.76 o 
  -3   1  11     1167.57     1324.56     93.42 o 
  -1   1  11      421.03      633.69     70.41 o 
   0   1  11     3534.25     7035.47    341.47 o 
   1   1  11     8595.12     8395.15    403.55 o 
   2   1  11      258.77     1661.11    289.39 o 
   3   1  11     1694.40     2018.24    133.26 o 
   4   1  11      630.05     1335.27    281.04 o 
   5   1  11      633.31      866.77    136.21 o 
   6   1  11      263.04     1004.75    333.32 o 
   7   1  11       36.23     -132.66     88.44 o 
   8   1  11       51.96      223.29    133.46 o 
   9   1  11      297.45      188.00    102.46 o 
  10   1  11      397.72      337.62    109.63 o 
  11   1  11     1978.33     1972.11    687.41 o 
  12   1  11     1541.13     1728.92    794.70 o 
  13   1  11      482.45      424.55    165.97 o 
  14   1  11      807.79      574.17    403.53 o 
  15   1  11       41.83       67.34    168.62 o 
  16   1  11       96.16      114.43    182.03 o 
  17   1  11      110.96      165.81    190.69 o 
  18   1  11      228.07      185.24    181.11 o 
  19   1  11        0.79       19.12    197.01 o 
  20   1  11       49.74      447.87    222.29 o 
  21   1  11        8.34       94.38    214.40 o 
  22   1  11       10.45      139.75    211.51 o 
 -30   2  11      497.50      515.99    251.88 o 
 -29   2  11       12.97       28.79    226.05 o 
 -28   2  11      291.06      438.88    222.02 o 
 -27   2  11      518.55      421.88    161.71 o 
 -26   2  11       35.39      -13.26    143.02 o 
 -25   2  11      549.27      766.88    158.23 o 
 -24   2  11      855.82      886.54    154.56 o 
 -23   2  11     1877.55     1760.13    182.44 o 
 -22   2  11     5371.83     4966.36    320.69 o 
 -21   2  11      592.81      548.95    128.25 o 
 -20   2  11     2797.78     2336.26    194.11 o 
 -19   2  11     1642.16     1911.77    126.30 o 
 -18   2  11     1401.00     1480.31    107.43 o 
 -17   2  11      227.07      168.45     71.54 o 
 -16   2  11       21.22       55.82     67.96 o 
 -15   2  11      300.03      345.46     70.24 o 
 -14   2  11     6868.37     6230.75    302.75 o 
 -13   2  11     2808.07     2332.79    128.08 o 
 -12   2  11        7.18       98.04     74.16 o 
 -11   2  11     7558.32     7227.06    393.75 o 
 -10   2  11    11207.53     9978.53    533.82 o 
  -9   2  11     5212.54     5174.25    365.38 o 
  -8   2  11       46.34      160.41    144.45 o 
  -7   2  11      194.65      318.35     79.37 o 
  -6   2  11    13480.30    11830.70    857.24 o 
  -5   2  11     6924.06     5961.70    677.40 o 
  -4   2  11     6511.44     5752.62    303.05 o 
  -3   2  11     9284.32     9657.26    462.69 o 
  -2   2  11    17187.64    15654.78    728.93 o 
  -1   2  11      148.83      581.98     71.17 o 
   0   2  11     3500.82     2916.20    164.90 o 
   1   2  11     3727.28     3376.82    184.94 o 
   2   2  11      427.58      550.13     71.60 o 
   3   2  11     1899.78     1810.81    125.29 o 
   4   2  11      251.12      740.09    179.78 o 
   5   2  11       42.00      238.79     68.71 o 
   6   2  11    11564.21     9838.58    468.83 o 
   7   2  11      570.43      589.18    110.07 o 
   8   2  11     1899.82     1161.98    135.30 o 
   9   2  11     1981.86     1367.98    150.76 o 
  10   2  11     2716.60     1968.87    179.26 o 
  11   2  11      385.11       93.49    159.20 o 
  12   2  11      619.09      290.04    150.74 o 
  13   2  11        0.20      -83.46    135.60 o 
  14   2  11     1265.52     1204.15    254.61 o 
  15   2  11      459.78      286.82    134.41 o 
  16   2  11      103.77      -44.13    187.91 o 
  17   2  11      646.74      509.15    686.00 o 
  18   2  11      198.68      117.18    201.91 o 
  19   2  11       51.66       52.68    207.46 o 
  20   2  11        2.02       30.80    214.53 o 
  21   2  11        2.22       42.27    218.54 o 
  22   2  11      103.27       40.27    232.95 o 
 -28   3  11      429.79      404.63    240.06 o 
 -27   3  11      682.52     1060.13    248.08 o 
 -26   3  11       10.68      -89.82    214.64 o 
 -25   3  11      649.60      711.83    219.92 o 
 -24   3  11      167.92       51.64    145.76 o 
 -23   3  11      195.12      184.03    153.61 o 
 -22   3  11        6.49       83.97    133.94 o 
 -21   3  11      238.52      317.61    140.91 o 
 -20   3  11       75.59      277.94    137.79 o 
 -19   3  11     2547.21     2829.43    222.55 o 
 -18   3  11        9.35       87.44    144.90 o 
 -17   3  11     3042.59     2644.84    170.30 o 
 -16   3  11      935.76     1093.81    126.90 o 
 -15   3  11       40.08       61.30     89.22 o 
 -14   3  11     3276.00     3154.76    187.35 o 
 -13   3  11     1932.99     2480.05    208.60 o 
 -12   3  11      299.72      404.98    103.66 o 
 -11   3  11      325.04      475.85    103.00 o 
 -10   3  11      186.16      378.55    128.72 o 
  -9   3  11     4703.34     4278.31    271.06 o 
  -8   3  11     5702.29     4763.91    293.33 o 
  -7   3  11     4276.57     4087.50    265.06 o 
  -6   3  11     3524.98     3093.58    217.30 o 
  -5   3  11     6920.04     6788.81    344.39 o 
  -4   3  11      118.24      108.18     67.43 o 
  -3   3  11      643.10     1084.33     97.64 o 
  -2   3  11      328.16     1205.21    213.82 o 
  -1   3  11        2.87      -53.68     64.31 o 
   0   3  11     2064.16     2267.28    167.52 o 
   1   3  11     3667.75     3181.96    182.62 o 
   2   3  11      190.41      449.66     73.72 o 
   3   3  11     6884.12     6779.34    404.06 o 
   4   3  11      870.00      834.09     85.04 o 
   5   3  11       45.20      370.92    111.44 o 
   6   3  11     1427.70     1795.60    179.59 o 
   7   3  11      423.26      362.63     95.51 o 
   8   3  11      106.91       54.79     91.87 o 
   9   3  11      270.21      507.11    112.82 o 
  10   3  11       27.05      -24.32    100.32 o 
  11   3  11     1751.95     1541.24    149.24 o 
  12   3  11      600.69      528.63    124.36 o 
  13   3  11      124.14       65.69    167.05 o 
  14   3  11      439.73      373.04    144.18 o 
  15   3  11      138.04     -151.93    239.41 o 
  16   3  11       86.03     -213.39    267.89 o 
  17   3  11        1.93      116.74    154.96 o 
  18   3  11        6.91     -445.86    606.88 o 
  19   3  11      274.80      352.88    256.37 o 
  20   3  11       71.21      130.70    300.26 o 
 -26   4  11      415.00      430.67    242.78 o 
 -25   4  11       38.45      -78.14    230.14 o 
 -24   4  11       99.03      194.54    208.50 o 
 -23   4  11       99.22      154.33    213.44 o 
 -22   4  11       13.13      119.59    209.91 o 
 -21   4  11       94.78       18.71    192.46 o 
 -20   4  11       62.01       61.22    184.22 o 
 -19   4  11      238.26      153.58    185.09 o 
 -18   4  11      180.57       96.95     97.97 o 
 -17   4  11      222.72      164.56    140.05 o 
 -16   4  11        0.41       67.11    125.48 o 
 -15   4  11      297.39      455.65    114.96 o 
 -14   4  11      268.54      276.94    105.01 o 
 -13   4  11        0.58       77.77    120.78 o 
 -12   4  11      148.36       55.23    136.89 o 
 -11   4  11       80.60      -36.50     97.95 o 
 -10   4  11       11.23       45.70    120.12 o 
  -9   4  11      275.22      400.62    137.45 o 
  -8   4  11      485.20     1170.92    161.10 o 
  -7   4  11      505.28      550.91    137.79 o 
  -6   4  11     2992.95     3119.48    248.11 o 
  -5   4  11      741.73      816.10    154.61 o 
  -4   4  11       71.25      262.15    123.06 o 
  -3   4  11       80.35      122.08    133.14 o 
  -2   4  11      524.85     1134.90    180.17 o 
  -1   4  11       87.05      135.65    121.07 o 
   0   4  11      987.05     1278.71    126.53 o 
   1   4  11     1063.87     1064.23    120.84 o 
   2   4  11       16.53      -32.60     97.53 o 
   3   4  11      103.24       45.87     74.58 o 
   4   4  11        3.20       32.98    116.01 o 
   5   4  11        5.47       67.81    122.91 o 
   6   4  11     1123.44     1273.27    159.21 o 
   7   4  11        6.42      206.58    133.92 o 
   8   4  11      778.90      931.01    199.50 o 
   9   4  11       61.12      142.84    133.87 o 
  10   4  11       81.76       80.66    149.28 o 
  11   4  11      218.60      180.83    129.94 o 
  12   4  11      157.40      -34.58    152.67 o 
  13   4  11        4.44      -13.58    164.13 o 
  14   4  11        9.91       27.56    169.26 o 
  15   4  11        1.99       69.20    193.09 o 
  16   4  11       29.81     -129.66    213.15 o 
  17   4  11        9.23     -379.15    419.64 o 
  18   4  11        1.90     -343.54    479.85 o 
 -23   5  11      645.46      318.86    240.96 o 
 -22   5  11        1.55     -189.82    228.77 o 
 -21   5  11       19.99      -22.28    219.62 o 
 -20   5  11       94.18      257.55    214.78 o 
 -19   5  11       17.17      175.91    222.61 o 
 -18   5  11      352.22      324.93    214.23 o 
 -17   5  11        1.08       17.97    211.01 o 
 -16   5  11      685.31      648.19    218.58 o 
 -15   5  11       66.87      267.67    195.21 o 
 -14   5  11       68.90       76.33    205.67 o 
 -13   5  11        5.76       76.62    208.98 o 
 -12   5  11      242.94      336.08    337.76 o 
 -11   5  11       15.89       22.13    204.02 o 
 -10   5  11      223.70      266.93    229.49 o 
  -9   5  11        1.47     -143.39    230.68 o 
  -8   5  11      889.07      572.34    245.66 o 
  -7   5  11      107.94      357.99    231.75 o 
  -6   5  11     6525.02     6170.35   1009.14 o 
  -5   5  11     1219.50     1303.47    275.89 o 
  -4   5  11      642.74      975.35    298.67 o 
  -3   5  11        0.48      167.59    215.16 o 
  -2   5  11      205.71      372.21    209.13 o 
  -1   5  11       26.57      289.20    213.53 o 
   0   5  11       16.08      -83.03    189.90 o 
   1   5  11       60.58      177.31    204.87 o 
   2   5  11      150.42      203.37    208.85 o 
   3   5  11      149.12      219.99    186.82 o 
   4   5  11      145.17      270.53    206.49 o 
   5   5  11        1.16      -12.82    157.80 o 
   6   5  11        2.94      261.44    168.49 o 
   7   5  11       86.45       21.69    165.81 o 
   8   5  11       14.86        2.14    169.15 o 
   9   5  11      374.35      377.56    191.33 o 
  10   5  11      227.67      253.82    189.96 o 
  11   5  11       23.14       79.08    195.40 o 
  12   5  11       43.45       47.84    198.64 o 
  13   5  11        1.86      167.65    206.81 o 
  14   5  11      195.26      189.12    221.71 o 
 -17   6  11       60.72      -40.59    238.39 o 
 -16   6  11       70.78      160.55    231.52 o 
 -15   6  11        6.15      -63.74    220.31 o 
 -14   6  11       11.04      129.02    222.33 o 
 -13   6  11      487.41      484.40    240.24 o 
 -12   6  11      108.03      271.98    356.50 o 
 -11   6  11      500.01      564.30    372.39 o 
 -10   6  11        8.11     -185.36    288.90 o 
  -9   6  11        0.12      -61.13    328.59 o 
  -8   6  11       52.86     -181.71    289.30 o 
  -7   6  11       12.69     -204.68    707.60 o 
  -6   6  11       64.15       66.95    294.23 o 
  -5   6  11       27.43       66.09    251.01 o 
  -4   6  11        1.36      220.51    291.05 o 
  -3   6  11      748.73      796.25    313.29 o 
  -2   6  11      586.96      454.37    274.53 o 
  -1   6  11        0.92      305.66    268.17 o 
   0   6  11      169.17      412.42    289.14 o 
   1   6  11       10.60      158.87    271.98 o 
   2   6  11       95.74      211.61    274.53 o 
   3   6  11        0.59       73.72    269.44 o 
   4   6  11       49.71      160.14    263.09 o 
   5   6  11        2.89      -29.34    282.36 o 
   6   6  11       84.43      126.46    287.24 o 
   7   6  11        4.97      169.67    289.78 o 
   8   6  11        3.31     -166.26    700.61 o 
   9   6  11       45.82      237.88    313.64 o 
 -31   0  12       18.73      256.10    348.88 o 
 -30   0  12       69.01      -71.17    353.96 o 
 -29   0  12       29.84       74.35    340.62 o 
 -28   0  12      181.89      254.19    299.95 o 
 -27   0  12     1086.91     1267.14    334.26 o 
 -26   0  12      462.82      181.75    294.86 o 
 -25   0  12     1275.84     1311.62    329.18 o 
 -24   0  12       47.05      171.65    150.47 o 
 -23   0  12     1011.45      875.05    144.59 o 
 -22   0  12    24792.64    22774.70   1232.21 o 
 -21   0  12      317.51      423.81    115.08 o 
 -20   0  12     5752.67     5820.63    347.76 o 
 -19   0  12      175.71      105.91     94.65 o 
 -18   0  12     4072.57     5419.32    321.23 o 
 -17   0  12      204.13      152.87     85.08 o 
 -16   0  12     3864.79     4867.95    287.22 o 
 -15   0  12      244.01      171.79     70.17 o 
 -14   0  12     4106.01     3935.11    233.33 o 
 -13   0  12      201.92      287.61     66.30 o 
 -12   0  12    49394.92    46271.54   2457.54 o 
 -11   0  12      127.10      189.47     57.87 o 
 -10   0  12    16100.82    21094.71   1364.72 o 
  -9   0  12      188.96       68.98     49.62 o 
  -8   0  12     2739.28     2424.20    182.20 o 
  -7   0  12     6445.99     5412.33    369.82 o 
  -6   0  12      852.40     1024.38    103.56 o 
  -5   0  12     1466.90     1283.51    123.98 o 
  -4   0  12    45446.35    52355.14   3388.04 o 
  -3   0  12     1255.71     1065.46    121.32 o 
  -2   0  12     5794.81     9527.20    641.52 o 
   3   0  12     1439.33      470.25    688.22 o 
   4   0  12    10824.14    10783.41   1168.01 o 
   9   0  12     6181.99     7325.54    815.32 o 
  10   0  12     1717.14     1830.55    212.64 o 
  11   0  12      117.32      346.97    277.07 o 
  12   0  12     2617.59     2665.83    442.29 o 
  13   0  12      539.68      517.28    291.05 o 
  14   0  12      938.17     1313.53    342.52 o 
  15   0  12      381.73      725.71    305.03 o 
  16   0  12     1580.89     2104.06    402.89 o 
  17   0  12      209.71      570.66    292.95 o 
  18   0  12      407.08      565.57    305.03 o 
  19   0  12      106.81      353.96    306.94 o 
  20   0  12       11.74      284.69    278.97 o 
  21   0  12       21.84      115.02    310.75 o 
  22   0  12      230.48      709.19    317.10 o 
 -31   1  12      191.94      180.48    374.93 o 
 -30   1  12      184.98      334.26    242.19 o 
 -29   1  12        5.98        0.35    211.82 o 
 -28   1  12       89.54       56.55    171.10 o 
 -27   1  12      496.31      582.77    174.51 o 
 -26   1  12       36.83      -28.33    118.42 o 
 -25   1  12      726.89      654.49    129.52 o 
 -24   1  12       55.84       39.04    112.28 o 
 -23   1  12     5378.32     4282.23    245.64 o 
 -22   1  12     4029.43     3968.83    200.51 o 
 -21   1  12      355.41      266.72     81.81 o 
 -20   1  12      183.60      238.01     79.03 o 
 -19   1  12     4302.49     3969.66    190.72 o 
 -18   1  12        5.13      448.84     76.94 o 
 -17   1  12     1284.52     1231.92     90.32 o 
 -16   1  12     2632.82     2787.25    135.27 o 
 -15   1  12    17310.32    14931.69    570.60 o 
 -14   1  12      285.14      596.82     60.35 o 
 -13   1  12      184.56      284.22     52.10 o 
 -12   1  12       25.76       22.34     46.87 o 
 -11   1  12    19599.05    16993.31    911.90 o 
 -10   1  12     2782.66     2589.89    138.63 o 
  -9   1  12      282.21      521.07     56.89 o 
  -8   1  12     3958.33     3831.42    222.84 o 
  -7   1  12    35870.34    33575.55   1733.58 o 
  -6   1  12      583.65     1202.52     83.62 o 
  -5   1  12      530.15     1399.94    135.20 o 
  -4   1  12     7676.98     9700.28    642.05 o 
  -3   1  12     7804.75     7810.99    523.98 o 
  -2   1  12     6802.77     7255.47    353.93 o 
  -1   1  12     5862.28     5389.78    269.43 o 
   0   1  12     3214.49     3247.46    183.00 o 
   1   1  12     9944.23     8698.83    420.31 o 
   2   1  12     2653.28     2049.94    139.94 o 
   3   1  12     2901.79     3229.73    222.86 o 
   4   1  12     1902.06     2087.97    146.44 o 
   5   1  12     1385.39     1055.55    163.00 o 
   6   1  12     1728.61     1580.74    148.22 o 
   7   1  12     1120.98     1078.03    222.23 o 
   8   1  12      882.92     1050.84    118.03 o 
   9   1  12     1748.26     1643.97    215.39 o 
  10   1  12       45.97      155.22    109.01 o 
  11   1  12     7553.33     7263.77   1469.14 o 
  12   1  12     7995.46     7641.49   1781.79 o 
  13   1  12     3817.17     2647.26    890.58 o 
  14   1  12      336.28      688.08    463.58 o 
  15   1  12      268.13      167.81    184.18 o 
  16   1  12        1.46        6.30    192.81 o 
  17   1  12       28.99      194.84    198.23 o 
  18   1  12        6.22       55.66    202.08 o 
  19   1  12      588.28      944.18    243.46 o 
  20   1  12      168.66      290.03    230.68 o 
  21   1  12      126.28      349.09    220.42 o 
  22   1  12       68.27      203.61    227.09 o 
 -30   2  12      124.64     -182.20    232.23 o 
 -29   2  12       66.42      146.22    229.54 o 
 -28   2  12      122.70       83.65    164.49 o 
 -27   2  12     1553.30     1531.99    197.09 o 
 -26   2  12      844.27      806.72    209.34 o 
 -25   2  12       96.25      233.82    145.29 o 
 -24   2  12       40.42      -24.18    140.36 o 
 -23   2  12       17.40      108.84    131.18 o 
 -22   2  12      485.04      486.87    139.59 o 
 -21   2  12     2545.30     2552.99    203.91 o 
 -20   2  12     1358.80     1563.60    130.31 o 
 -19   2  12     1099.94     1111.25    109.86 o 
 -18   2  12     3226.99     2724.79    164.11 o 
 -17   2  12       27.35       48.58     77.12 o 
 -16   2  12     1170.50     1686.24    144.92 o 
 -15   2  12     1830.77     1753.25    112.80 o 
 -14   2  12      132.66      156.30     66.26 o 
 -13   2  12     5164.62     4734.55    250.33 o 
 -12   2  12     2128.06     1908.64    152.35 o 
 -11   2  12      478.40      584.53    149.61 o 
 -10   2  12     3290.52     3687.35    223.74 o 
  -9   2  12      261.36      388.78     86.09 o 
  -8   2  12     2885.33     2173.76    589.89 o 
  -7   2  12     4138.05     3491.01    217.63 o 
  -6   2  12     9018.26     7860.53    671.78 o 
  -5   2  12    26095.42    21474.13   1709.17 o 
  -4   2  12     4241.70     7067.72    394.12 o 
  -3   2  12       40.87      144.56     63.19 o 
  -2   2  12     1259.03     1599.72    118.31 o 
  -1   2  12      657.79      952.92     87.59 o 
   0   2  12     6293.34     6477.72    319.20 o 
   1   2  12     5153.29     4599.28    239.91 o 
   2   2  12      333.27     1583.11    261.14 o 
   3   2  12     8072.07     7040.22    343.68 o 
   4   2  12     1705.81     1987.30    280.58 o 
   5   2  12      181.02      290.54     80.26 o 
   6   2  12     1099.01     1359.54    126.94 o 
   7   2  12       72.28      170.38     99.12 o 
   8   2  12     4528.37     3500.03    359.22 o 
   9   2  12      340.24      106.07    107.31 o 
  10   2  12       84.26     -157.04    225.74 o 
  11   2  12       14.34     -209.61    197.09 o 
  12   2  12      331.06      101.82    200.23 o 
  13   2  12      620.21      413.48    132.57 o 
  14   2  12      373.37      116.42    124.88 o 
  15   2  12        2.62     -257.96    171.98 o 
  16   2  12       52.61      -20.46    177.68 o 
  17   2  12      896.08      643.66    631.66 o 
  18   2  12       97.14       91.59    205.74 o 
  19   2  12        7.45     -107.63    208.85 o 
  20   2  12      121.01       67.77    223.83 o 
  21   2  12       54.55       90.89    229.35 o 
 -28   3  12       80.36      183.72    234.24 o 
 -27   3  12      202.95      262.65    226.99 o 
 -26   3  12     1083.05     1418.12    255.75 o 
 -25   3  12        0.24      -76.28    158.07 o 
 -24   3  12     1518.02     1442.07    190.07 o 
 -23   3  12     2829.76     2393.70    218.42 o 
 -22   3  12        4.60      270.66    141.40 o 
 -21   3  12      542.52      629.23    155.88 o 
 -20   3  12     1228.07     1192.40    157.03 o 
 -19   3  12       19.68      -46.47    124.66 o 
 -18   3  12    10143.43     9231.60    531.11 o 
 -17   3  12      134.29      164.17     98.76 o 
 -16   3  12     6843.21     6181.06    313.27 o 
 -15   3  12      616.27      624.05     93.74 o 
 -14   3  12       84.97      117.80    111.64 o 
 -13   3  12        0.98      120.79    100.53 o 
 -12   3  12      800.34     1005.77    127.87 o 
 -11   3  12     1038.41     1068.90    156.83 o 
 -10   3  12    10455.58     9452.80    523.08 o 
  -9   3  12     1858.12     1761.13    163.29 o 
  -8   3  12     6635.30     6761.00    392.84 o 
  -7   3  12        0.57      601.25    113.90 o 
  -6   3  12     2730.83     2855.03    208.84 o 
  -5   3  12     3719.00     4357.52    276.47 o 
  -4   3  12       13.73      -15.31     66.10 o 
  -3   3  12     5338.03     4992.63    266.29 o 
  -2   3  12     8455.99     8144.54    400.98 o 
  -1   3  12       63.12      127.58     66.78 o 
   0   3  12      374.22      504.10     84.96 o 
   1   3  12      576.39     1025.48    102.24 o 
   2   3  12      768.11      840.11     97.61 o 
   3   3  12      487.41      735.31    186.38 o 
   4   3  12        2.69       31.67     79.23 o 
   5   3  12        8.94       90.86     76.06 o 
   6   3  12     1910.47     1586.27    135.38 o 
   7   3  12      224.93      157.53     96.83 o 
   8   3  12      125.39       13.79     98.85 o 
   9   3  12       28.08        7.07     97.18 o 
  10   3  12      282.29      323.57    109.65 o 
  11   3  12      424.46      586.44    124.05 o 
  12   3  12       11.17       53.70    109.50 o 
  13   3  12       43.94     -150.50    172.83 o 
  14   3  12      119.88     -165.12    279.92 o 
  15   3  12        4.20     -216.37    332.29 o 
  16   3  12        2.02     -233.80    381.18 o 
  17   3  12      386.17      122.60    409.88 o 
  18   3  12      120.04      233.70    244.64 o 
  19   3  12       73.84       49.46    457.54 o 
 -26   4  12     1224.99     1000.36    259.95 o 
 -25   4  12        3.33      -38.97    226.47 o 
 -24   4  12      909.67      916.79    254.30 o 
 -23   4  12     1626.07     2130.01    285.93 o 
 -22   4  12       59.14      -41.15    213.20 o 
 -21   4  12     3974.49     3164.15    330.37 o 
 -20   4  12      131.35      247.93    151.89 o 
 -19   4  12      731.18      751.32    159.12 o 
 -18   4  12      467.80      502.12    153.55 o 
 -17   4  12       82.19       58.15    108.91 o 
 -16   4  12       14.53      -42.92    129.78 o 
 -15   4  12     4621.71     3987.41    284.08 o 
 -14   4  12     1051.77      983.26    153.10 o 
 -13   4  12     4663.48     3817.92    263.18 o 
 -12   4  12      111.17       77.14    132.31 o 
 -11   4  12      532.20      505.57    141.40 o 
 -10   4  12       54.04      -28.63    194.14 o 
  -9   4  12        8.67        3.24    116.15 o 
  -8   4  12     1152.93     1080.44    165.19 o 
  -7   4  12     2864.88     2468.36    228.69 o 
  -6   4  12     7008.72     6655.10    411.99 o 
  -5   4  12    19409.50    17985.23    966.00 o 
  -4   4  12      294.66      892.77    187.55 o 
  -3   4  12       11.65        7.56    125.32 o 
  -2   4  12     3390.00     3529.17    354.47 o 
  -1   4  12     1693.63     1765.36    351.99 o 
   0   4  12      301.99      588.03    133.87 o 
   1   4  12     1654.20     1710.47    154.46 o 
   2   4  12      577.96      841.56    116.89 o 
   3   4  12      281.43      243.59    118.72 o 
   4   4  12       20.52       -3.75    114.91 o 
   5   4  12      621.31      509.57    128.03 o 
   6   4  12     1679.73     1972.27    317.15 o 
   7   4  12      912.67     1075.86    154.50 o 
   8   4  12      284.17      491.19    148.89 o 
   9   4  12        2.49       37.81    138.65 o 
  10   4  12      108.96       21.87    151.04 o 
  11   4  12        6.17       22.84    138.53 o 
  12   4  12       37.39     -103.34    158.82 o 
  13   4  12      109.16      -25.93    170.47 o 
  14   4  12      210.17        6.01    318.67 o 
  15   4  12      138.14       49.26    183.71 o 
  16   4  12       10.07       77.03    251.97 o 
  17   4  12       35.28      172.78    213.10 o 
 -22   5  12      158.24      168.00    238.35 o 
 -21   5  12      847.06      906.31    259.42 o 
 -20   5  12       18.72       94.01    222.86 o 
 -19   5  12       27.40      295.18    217.04 o 
 -18   5  12     2373.68     2584.90    312.97 o 
 -17   5  12       33.39      136.92    207.10 o 
 -16   5  12     4062.99     3277.84    334.24 o 
 -15   5  12       38.26      146.37    214.17 o 
 -14   5  12      400.94      151.06    204.57 o 
 -13   5  12        2.05      -61.19    198.33 o 
 -12   5  12      367.78      679.99    239.57 o 
 -11   5  12      757.83      932.50    261.22 o 
 -10   5  12     4645.28     4538.72    942.41 o 
  -9   5  12      145.95      229.91    232.61 o 
  -8   5  12     4708.06     4055.79    437.63 o 
  -7   5  12       56.70      212.61    323.46 o 
  -6   5  12      362.96      632.77    248.11 o 
  -5   5  12     3084.38     3342.64    710.46 o 
  -4   5  12       63.36      231.62    216.90 o 
  -3   5  12      890.08     1141.93    446.10 o 
  -2   5  12     1403.50     1611.93    983.72 o 
  -1   5  12      622.66      799.45    234.23 o 
   0   5  12       70.88      233.61    199.14 o 
   1   5  12      411.73      573.00    213.76 o 
   2   5  12      801.95      981.87    232.88 o 
   3   5  12     1314.01     1370.90    255.03 o 
   4   5  12        7.14       60.92    494.40 o 
   5   5  12       18.48       94.02    201.62 o 
   6   5  12       15.00      158.37    215.20 o 
   7   5  12      144.20       97.41    192.58 o 
   8   5  12        1.80       28.21    161.87 o 
   9   5  12       67.66       79.80    180.44 o 
  10   5  12      387.38      399.08    195.44 o 
  11   5  12       83.16      133.99    198.57 o 
  12   5  12        0.96      -16.21    189.86 o 
  13   5  12       50.59      -36.63    203.44 o 
 -17   6  12       67.28       58.65    234.49 o 
 -16   6  12        1.18      305.23    240.69 o 
 -15   6  12       39.40      104.67    236.39 o 
 -14   6  12        6.46       38.60    236.65 o 
 -13   6  12     3101.41     2735.09    516.01 o 
 -12   6  12        0.04      -83.25    349.51 o 
 -11   6  12      676.85      484.09    292.47 o 
 -10   6  12       59.95       56.67    312.50 o 
  -9   6  12       56.53      -98.38    283.38 o 
  -8   6  12       63.49      531.26   1059.98 o 
  -7   6  12      109.78       95.59    309.16 o 
  -6   6  12       24.09       64.12    191.50 o 
  -5   6  12      514.38      723.42    564.30 o 
  -4   6  12       10.74      273.58    293.56 o 
  -3   6  12       84.17      498.35   1346.26 o 
  -2   6  12      372.04      809.41   1549.61 o 
  -1   6  12        2.86      271.80    375.25 o 
   0   6  12      524.37      816.39    729.21 o 
   1   6  12       57.69      223.75    269.90 o 
   2   6  12        5.64      495.09    685.68 o 
   3   6  12       87.32      228.56    818.49 o 
   4   6  12      567.80      708.03   1118.76 o 
   5   6  12       11.74      455.75    553.82 o 
   6   6  12      312.84      223.57    293.64 o 
   7   6  12        1.01        8.73    279.91 o 
   8   6  12      270.00      559.44    785.45 o 
 -31   1  13      701.19      652.00    414.33 o 
 -30   1  13      128.75      210.98    385.73 o 
 -29   1  13      146.75      648.19    378.11 o 
 -28   1  13      940.27     1146.85    252.49 o 
 -27   1  13      224.08      211.39    127.72 o 
 -26   1  13      319.42      335.50    126.40 o 
 -25   1  13        5.99       45.79    116.71 o 
 -24   1  13      253.02      286.38    110.03 o 
 -23   1  13      436.20      575.21    118.57 o 
 -22   1  13      194.36      233.48     88.51 o 
 -21   1  13     2061.79     2182.49    137.64 o 
 -20   1  13     2642.32     3092.57    163.78 o 
 -19   1  13     1046.65     1141.71     95.79 o 
 -18   1  13      403.09      743.32     81.99 o 
 -17   1  13     8512.36     7860.15    337.76 o 
 -16   1  13        5.52      276.89     64.44 o 
 -15   1  13      144.57      268.64     61.21 o 
 -13   1  13        0.36       -8.31     52.01 o 
 -12   1  13     1993.57     1831.95    100.64 o 
 -11   1  13     6425.84     5797.33    276.51 o 
  -9   1  13    29200.84    28731.57   1297.93 o 
  -8   1  13     2081.91     2664.49    167.15 o 
  -7   1  13     1536.20     2366.04    214.98 o 
  -6   1  13     1423.51     3569.82    384.13 o 
  -5   1  13      210.17      324.59     56.50 o 
  -4   1  13     1092.23     1327.27    144.19 o 
  -3   1  13      225.73      461.18    124.93 o 
  -2   1  13      240.20      286.98     70.95 o 
  -1   1  13     2538.83     2187.69    142.58 o 
   0   1  13     6920.78     8888.88    432.10 o 
   1   1  13     1759.43     2575.89    164.90 o 
   2   1  13     5368.27     5921.89    305.35 o 
   3   1  13     3039.69     2752.94    229.95 o 
   4   1  13       45.24        7.61     86.70 o 
   5   1  13      785.99      643.12    139.88 o 
   6   1  13      288.01      365.77    104.10 o 
   7   1  13      555.29      464.58    114.56 o 
   8   1  13     2599.70     2558.78    352.58 o 
   9   1  13      292.11      535.35    128.38 o 
  10   1  13      721.95     1251.65    166.35 o 
  11   1  13     1079.33     1082.70    147.23 o 
  12   1  13      181.17      780.07    377.08 o 
  13   1  13      273.88      350.25    199.56 o 
  14   1  13      927.34      845.14    366.03 o 
  15   1  13        5.56       57.68    190.45 o 
  16   1  13      371.24      383.08    257.69 o 
  17   1  13       88.03      377.33    213.14 o 
  18   1  13       31.69      205.65    210.70 o 
  19   1  13      109.75      309.11    235.13 o 
  20   1  13      104.07      143.83    205.19 o 
  21   1  13        0.02      147.97    226.54 o 
 -30   2  13      310.00      316.29    298.36 o 
 -29   2  13      433.62      529.69    228.06 o 
 -28   2  13       37.36       77.24    163.06 o 
 -27   2  13      519.08      476.39    167.12 o 
 -26   2  13     1818.41     1655.27    193.44 o 
 -25   2  13      357.38      539.91    147.93 o 
 -24   2  13      101.61      205.54    142.08 o 
 -23   2  13     1887.89     1982.13    190.79 o 
 -22   2  13     3635.92     3010.80    230.38 o 
 -21   2  13     1093.17     1095.83    145.11 o 
 -20   2  13      388.89      513.00    100.91 o 
 -19   2  13      115.93      161.63     86.32 o 
 -18   2  13     1132.24     1628.91    129.33 o 
 -17   2  13     1939.17     2195.94    146.54 o 
 -16   2  13     1922.16     2004.39    137.85 o 
 -15   2  13     4296.20     3810.92    204.43 o 
 -14   2  13    10754.15     9420.60    444.12 o 
 -13   2  13      392.10      692.50     98.72 o 
 -12   2  13     1967.41     2254.98    169.48 o 
 -11   2  13     1763.16     1911.47    147.18 o 
 -10   2  13        0.43       38.02     98.83 o 
  -9   2  13      173.56      448.33     91.89 o 
  -8   2  13     6127.82     5392.87    383.47 o 
  -7   2  13     1923.58     2280.16    166.25 o 
  -6   2  13     5971.48     5468.43    317.35 o 
  -5   2  13      548.02      904.49    131.87 o 
  -4   2  13    18035.98    15491.08    726.34 o 
  -3   2  13     6222.10     6395.04    362.86 o 
  -2   2  13     3541.84     3354.04    262.05 o 
  -1   2  13      355.02      716.50    113.83 o 
   0   2  13       30.55      906.88    190.88 o 
   1   2  13       28.32       15.68     68.83 o 
   2   2  13     1403.21     1464.09    159.78 o 
   3   2  13     1869.64     2108.45    143.14 o 
   4   2  13      126.80      165.79     79.09 o 
   5   2  13     2724.58     2391.56    181.26 o 
   6   2  13     1246.93     1046.74    132.04 o 
   7   2  13        5.64       51.00    107.37 o 
   8   2  13     1602.47     1656.24    377.20 o 
   9   2  13     1276.27      947.03    143.97 o 
  10   2  13        3.33     -124.69    219.47 o 
  11   2  13      157.41        5.36    139.23 o 
  12   2  13      695.76      395.61    129.33 o 
  13   2  13      918.42      646.82    144.90 o 
  14   2  13       51.99      -45.71    122.66 o 
  15   2  13       22.02      -60.50    177.81 o 
  16   2  13      331.64      376.63    198.67 o 
  17   2  13      218.21      230.32    212.44 o 
  18   2  13      232.15      388.35    241.16 o 
  19   2  13        0.33      -97.10    222.32 o 
  20   2  13       62.62      253.18    235.19 o 
 -28   3  13      226.80       84.94    241.27 o 
 -27   3  13       38.00       28.20    165.16 o 
 -26   3  13      960.12     1019.40    184.57 o 
 -25   3  13      305.25      567.29    168.52 o 
 -24   3  13      619.96      823.36    169.08 o 
 -23   3  13      219.73      247.46    151.91 o 
 -22   3  13      887.28      687.96    156.14 o 
 -21   3  13     1079.87     1163.08    164.64 o 
 -20   3  13      652.40      772.47    149.72 o 
 -19   3  13     2928.56     2700.31    220.91 o 
 -18   3  13      908.78      873.62    114.06 o 
 -17   3  13     6153.62     5740.68    295.98 o 
 -16   3  13      395.92      894.38    197.85 o 
 -15   3  13       28.82      151.79     98.41 o 
 -14   3  13      118.38      363.43    181.40 o 
 -13   3  13       17.71      107.34    105.56 o 
 -12   3  13     1742.43     1398.31    177.34 o 
 -11   3  13     6186.78     5665.93    394.43 o 
 -10   3  13     1073.99     1197.64    141.21 o 
  -9   3  13     5295.99     4510.68    280.16 o 
  -8   3  13       33.91       42.93    102.79 o 
  -7   3  13     1991.27     2096.58    178.78 o 
  -6   3  13     2093.79     1806.71    163.10 o 
  -5   3  13      312.60      365.45    106.47 o 
  -4   3  13     1309.66     1540.33    149.14 o 
  -3   3  13      654.30      830.56    121.83 o 
  -2   3  13       84.85      103.06     75.55 o 
  -1   3  13     3948.51     3716.27    258.93 o 
   0   3  13     3880.67     3524.66    202.68 o 
   1   3  13      600.72      768.81    102.18 o 
   2   3  13     1692.75     1758.61    218.94 o 
   3   3  13       36.00       63.08     82.04 o 
   4   3  13       44.94      -35.09    131.39 o 
   5   3  13      588.08      450.89    113.27 o 
   6   3  13      816.86      779.61    131.93 o 
   7   3  13        4.33       -4.86    112.83 o 
   8   3  13      217.83      462.89    129.25 o 
   9   3  13      339.81      232.29    128.62 o 
  10   3  13      113.12      -35.89    123.02 o 
  11   3  13      139.65      -82.96    128.71 o 
  12   3  13       45.64     -163.18    223.59 o 
  13   3  13      342.31      -89.79    339.30 o 
  14   3  13       63.22     -173.55    286.10 o 
  15   3  13      107.21     -211.42    189.28 o 
  16   3  13       53.49     -282.73    348.08 o 
  17   3  13        7.59     -130.03    384.15 o 
  18   3  13       86.30      -69.54    243.89 o 
 -26   4  13      321.74      102.79    249.00 o 
 -25   4  13        2.18      -54.64    253.87 o 
 -24   4  13      136.89      132.46    221.70 o 
 -23   4  13       51.03      170.64    225.96 o 
 -22   4  13      483.47      743.44    176.59 o 
 -21   4  13      510.30      650.04    169.73 o 
 -20   4  13      163.83      431.54    160.78 o 
 -19   4  13      243.08      371.33    159.74 o 
 -18   4  13       13.49      199.06    145.24 o 
 -17   4  13      427.35      334.68    140.11 o 
 -16   4  13        4.18      -15.75    115.11 o 
 -15   4  13      411.59      363.69    124.16 o 
 -14   4  13     3493.32     3028.40    298.38 o 
 -13   4  13     1314.82     1202.69    162.37 o 
 -12   4  13      228.96      608.81    229.02 o 
 -11   4  13      126.95       40.51    137.03 o 
 -10   4  13       70.60      187.98    137.70 o 
  -9   4  13       28.03     -188.02    125.35 o 
  -8   4  13       70.60      -77.39    123.71 o 
  -7   4  13        7.48      -44.35    127.56 o 
  -6   4  13      547.01     1173.82    163.42 o 
  -5   4  13     4169.16     4100.29    338.26 o 
  -4   4  13     2795.77     4363.17    294.21 o 
  -3   4  13     2680.82     2585.49    219.37 o 
  -2   4  13      106.94      126.54    126.51 o 
  -1   4  13     1417.58     1360.64    161.16 o 
   0   4  13     1313.78     1195.59    160.29 o 
   1   4  13      301.35      329.41    143.85 o 
   2   4  13      966.06      800.35    177.40 o 
   3   4  13       31.38       13.43    105.75 o 
   4   4  13      619.09      599.48    141.10 o 
   5   4  13      406.07      391.55    133.77 o 
   6   4  13      383.64      431.09    153.73 o 
   7   4  13      186.76      171.54    136.58 o 
   8   4  13      312.25      305.23    146.35 o 
   9   4  13        6.57     -125.24    138.56 o 
  10   4  13       25.89      -43.94    141.40 o 
  11   4  13       37.73      -79.84    158.91 o 
  12   4  13        0.37      -50.74    159.92 o 
  13   4  13       12.01     -161.60    158.24 o 
  14   4  13        6.76     -192.86    345.32 o 
  15   4  13       93.89      -91.02    390.52 o 
  16   4  13      200.68     -112.28    478.36 o 
 -22   5  13        0.09      -11.99    227.69 o 
 -21   5  13       47.56       19.19    234.01 o 
 -20   5  13       76.77      243.26    235.85 o 
 -19   5  13       30.28       13.55    224.72 o 
 -18   5  13      197.56       79.49    226.89 o 
 -17   5  13       54.03      338.46    231.63 o 
 -16   5  13     1000.72      704.38    241.49 o 
 -15   5  13       75.39      245.56    214.70 o 
 -14   5  13       36.58      -44.50    207.94 o 
 -13   5  13        1.19       37.90    219.66 o 
 -12   5  13       20.64       47.56    231.77 o 
 -11   5  13        4.21      142.56    227.30 o 
 -10   5  13     2026.11     1750.95    299.29 o 
  -9   5  13        1.11      -17.82    239.60 o 
  -8   5  13      128.47      -99.78    233.82 o 
  -7   5  13       13.20      168.17    221.09 o 
  -6   5  13      183.25      451.50    240.40 o 
  -5   5  13      131.12      112.15    228.12 o 
  -4   5  13     2115.14     1966.10    298.77 o 
  -3   5  13      269.68      494.85    233.29 o 
  -2   5  13      978.72     1042.59    279.29 o 
  -1   5  13      707.08      801.92    229.86 o 
   0   5  13      498.56      404.22    207.82 o 
   1   5  13      727.98      418.74    143.20 o 
   2   5  13        2.74      124.77    196.98 o 
   3   5  13       23.42      185.73    203.20 o 
   4   5  13       24.71      119.09    250.06 o 
   5   5  13       49.86      153.83    152.97 o 
   6   5  13        2.55       95.85    180.48 o 
   7   5  13      453.03      183.83    222.12 o 
   8   5  13      141.22      164.68    287.87 o 
   9   5  13       22.14     -155.92    219.05 o 
  10   5  13        7.60       34.61    177.66 o 
  11   5  13        4.58     -222.33    180.61 o 
  12   5  13       65.71       51.63    206.65 o 
 -16   6  13        2.60     -123.42    240.40 o 
 -15   6  13       28.91      138.68    246.66 o 
 -14   6  13      134.23       -5.44    233.64 o 
 -13   6  13      123.32      -55.92    342.52 o 
 -12   6  13        2.76      207.17    296.77 o 
 -11   6  13      119.96     -214.64    292.41 o 
 -10   6  13        0.11      -60.69    291.54 o 
  -9   6  13       25.48     -410.04    312.02 o 
  -8   6  13      187.73      312.21    308.20 o 
  -7   6  13        0.10      -17.49    280.74 o 
  -6   6  13      312.94      724.15    747.64 o 
  -5   6  13     2104.09     2271.09   2157.76 o 
  -4   6  13      104.38      -31.27    279.68 o 
  -3   6  13      216.40      433.76    702.84 o 
  -2   6  13       69.67      253.45    288.82 o 
  -1   6  13       74.93      101.71    260.96 o 
   0   6  13      372.98      737.68    694.58 o 
   1   6  13      211.74      198.80    278.34 o 
   2   6  13       33.19      198.79    242.98 o 
   3   6  13      192.41      372.89    508.70 o 
   4   6  13      102.22      -62.53    265.72 o 
   5   6  13      182.11      209.22    281.43 o 
   6   6  13        2.57      236.61    284.56 o 
   7   6  13        0.04      520.86    311.78 o 
 -31   0  14       17.61       12.71    327.27 o 
 -30   0  14     2409.90     2316.31    458.18 o 
 -29   0  14     1356.17     1711.97    407.98 o 
 -28   0  14        0.34      141.71    316.47 o 
 -27   0  14     2564.38     2425.62    419.41 o 
 -26   0  14      188.05      279.61    287.24 o 
 -25   0  14     2784.19     2502.09    254.36 o 
 -24   0  14     5926.63     5774.04    423.35 o 
 -23   0  14      209.40      231.57    144.29 o 
 -22   0  14     2629.65     2351.99    226.02 o 
 -21   0  14      788.85      893.63    153.30 o 
 -20   0  14     6048.15     9200.85    718.09 o 
 -19   0  14     1476.44     1637.26    144.57 o 
 -18   0  14     4010.90     3676.43    232.39 o 
 -17   0  14        5.18      -14.46     78.93 o 
 -16   0  14    65451.18    56032.14   2980.62 o 
 -15   0  14     2626.72     2655.69    177.51 o 
 -14   0  14    30605.29    28360.96   1513.17 o 
 -13   0  14     2485.34     2228.29    152.03 o 
 -12   0  14      485.58      868.15     86.94 o 
 -11   0  14     1622.44     1414.98    129.63 o 
  -9   0  14    16123.91    14016.74    926.81 o 
  -8   0  14    50273.09    50790.02   3307.59 o 
  -7   0  14    10289.14     9582.71    640.55 o 
  -6   0  14     7434.24     8273.88    555.62 o 
  -5   0  14    11771.20     9971.98    670.27 o 
  -4   0  14     9844.29    10870.26    731.06 o 
  -3   0  14     6663.70     5989.62    424.37 o 
  -2   0  14     5015.82     5313.15    388.85 o 
  -1   0  14    16567.70    16302.53   1674.48 o 
   1   0  14      465.83      272.24    138.25 o 
   2   0  14     4110.49     3671.79    482.33 o 
   3   0  14     3657.20     2693.79    406.71 o 
   7   0  14     1151.21      836.13    841.69 o 
   8   0  14     2016.49     3175.48    494.40 o 
   9   0  14      735.23      477.78    740.01 o 
  10   0  14     1341.80     1973.16    402.26 o 
  11   0  14      319.94      688.86    310.11 o 
  12   0  14     3857.65     5057.76    658.99 o 
  13   0  14      430.90      881.41    323.46 o 
  14   0  14      384.87      986.90    336.80 o 
  15   0  14        2.77      223.69    294.86 o 
  16   0  14      600.48      826.76    320.92 o 
  17   0  14      123.18      498.21    296.13 o 
  18   0  14      387.65      341.89    318.37 o 
  19   0  14      159.21      179.20    313.29 o 
  20   0  14      480.77      842.01    315.20 o 
 -31   1  14      346.27      673.61    375.57 o 
 -30   1  14     2503.21     2423.07    459.45 o 
 -29   1  14      107.09       21.61    326.00 o 
 -28   1  14      307.66      799.43    338.07 o 
 -27   1  14     3930.25     3372.04    350.15 o 
 -26   1  14     1208.05     1505.14    184.35 o 
 -25   1  14     1616.74     1877.01    165.16 o 
 -24   1  14      683.17      800.72    125.73 o 
 -23   1  14       38.74       99.50     92.10 o 
 -22   1  14      490.63      568.89     96.02 o 
 -21   1  14    12271.93    11528.44    487.28 o 
 -20   1  14       13.55      239.60     78.94 o 
 -19   1  14    15262.69    13043.70    544.65 o 
 -18   1  14      269.53      601.49     77.94 o 
 -17   1  14     9258.74     7929.99    340.16 o 
 -16   1  14      640.36      730.87     85.65 o 
 -15   1  14        4.31       83.24     58.59 o 
 -14   1  14      746.28      990.81     78.49 o 
 -13   1  14    21122.63    18682.81    848.72 o 
 -12   1  14     2545.34     2744.75    150.68 o 
 -11   1  14    50761.29    44000.80   1981.12 o 
 -10   1  14     2293.89     2103.31    130.37 o 
  -9   1  14     6684.04     6076.02    337.56 o 
  -8   1  14     1979.42     1889.92    141.52 o 
  -7   1  14     6842.12     6972.19    338.23 o 
  -6   1  14    10685.29    10339.28    489.23 o 
  -5   1  14     5517.22     4851.25    343.26 o 
  -4   1  14     9864.41     9354.45    629.85 o 
  -3   1  14    22010.76    20546.04   1346.03 o 
  -2   1  14     6361.53     7347.19    502.91 o 
  -1   1  14      666.15      940.30     98.17 o 
   0   1  14     7770.51     8824.53    430.81 o 
   1   1  14     6240.07     6718.82    444.03 o 
   2   1  14     2741.06     3111.44    192.59 o 
   3   1  14      291.01      537.79    145.93 o 
   4   1  14     1482.02     2069.27    161.32 o 
   5   1  14     1607.43     1782.23    260.40 o 
   6   1  14      538.14      770.94    313.47 o 
   7   1  14      644.22     1142.16    135.34 o 
   8   1  14     1868.04     2376.39    210.89 o 
   9   1  14     6509.79     6264.67    396.50 o 
  10   1  14     1112.46     1297.82    170.29 o 
  11   1  14       23.05      198.47    126.68 o 
  12   1  14      156.07      575.98    203.81 o 
  13   1  14       71.68      187.53    199.84 o 
  14   1  14       63.99      130.81    197.50 o 
  15   1  14       46.53      267.96    199.08 o 
  16   1  14      318.36      543.79    225.71 o 
  17   1  14     1052.38     1192.46    308.84 o 
  18   1  14       12.74      326.33    223.78 o 
  19   1  14       98.27      392.50    219.26 o 
  20   1  14       64.94      353.86    231.71 o 
 -30   2  14     1584.48     1673.85    451.19 o 
 -29   2  14      237.86      282.27    168.69 o 
 -28   2  14      124.16       90.31    163.12 o 
 -27   2  14      393.21      403.55    165.20 o 
 -26   2  14      110.46      181.90    147.06 o 
 -25   2  14      158.83      187.75    144.23 o 
 -24   2  14     3019.40     2505.64    275.74 o 
 -23   2  14        1.36        5.63    130.82 o 
 -22   2  14     3123.73     3056.52    230.74 o 
 -21   2  14     1801.63     2213.14    157.36 o 
 -20   2  14     1901.18     2365.38    165.20 o 
 -19   2  14      209.13      564.47     97.94 o 
 -18   2  14      130.69      270.11     90.44 o 
 -17   2  14     1155.00     1632.51    126.73 o 
 -16   2  14     8447.18     7165.99    350.72 o 
 -15   2  14       15.04      243.81    117.59 o 
 -14   2  14    14251.92    12725.99    675.83 o 
 -13   2  14      518.19     2055.77    265.63 o 
 -12   2  14      551.58      728.27    215.39 o 
 -11   2  14     1348.86     2035.13    170.38 o 
 -10   2  14      337.82      179.37     89.51 o 
  -9   2  14     1914.09     1770.32    149.70 o 
  -8   2  14    11801.88     6557.08   3012.09 o 
  -7   2  14       52.11      192.33    111.19 o 
  -6   2  14    14413.98    12452.68    669.43 o 
  -5   2  14     1334.77     1894.06    151.53 o 
  -4   2  14       16.69       33.92     67.64 o 
  -3   2  14     7444.91    11203.69    772.04 o 
  -2   2  14      339.54      614.80     88.58 o 
  -1   2  14     3023.59     2678.49    166.87 o 
   0   2  14     5579.08     5660.33    472.75 o 
   1   2  14      503.13      767.50     96.73 o 
   2   2  14      847.29     1180.05    110.34 o 
   3   2  14      693.63     1416.99    241.51 o 
   4   2  14     1096.65     1359.20    122.33 o 
   5   2  14     4153.61     4277.55    440.87 o 
   6   2  14      592.74      536.78    128.10 o 
   7   2  14      895.07      770.96    131.21 o 
   8   2  14     1017.60      728.78    262.99 o 
   9   2  14      504.32      210.32    157.73 o 
  10   2  14      286.17      139.27    216.11 o 
  11   2  14      322.74      224.10    156.87 o 
  12   2  14      248.97      190.30    133.55 o 
  13   2  14      368.78      203.87    169.68 o 
  14   2  14       46.44      -40.87    189.94 o 
  15   2  14      329.12      150.52    205.97 o 
  16   2  14        7.87      -51.35    280.56 o 
  17   2  14      105.44      134.91    215.37 o 
  18   2  14      105.67       94.96    230.12 o 
  19   2  14        9.05      146.56    240.08 o 
 -28   3  14      119.42      140.42    169.75 o 
 -27   3  14      312.09      245.85    173.88 o 
 -26   3  14      692.50      590.86    174.33 o 
 -25   3  14     1346.06     1381.61    195.07 o 
 -24   3  14      657.93      608.62    170.77 o 
 -23   3  14      526.93      393.17    158.27 o 
 -22   3  14      232.69      197.76    146.03 o 
 -21   3  14      197.05      160.50    128.37 o 
 -20   3  14      687.86      610.09    147.01 o 
 -19   3  14      588.14      768.48    117.99 o 
 -18   3  14     2121.24     2240.45    163.86 o 
 -17   3  14     1105.71     1309.27    175.78 o 
 -16   3  14     1269.12     1685.18    287.28 o 
 -15   3  14      333.98      423.12    169.38 o 
 -14   3  14     2099.05     2255.16    182.73 o 
 -13   3  14       52.50      233.43    120.63 o 
 -12   3  14     1069.29      908.64    135.20 o 
 -11   3  14     2867.93     2962.36    263.04 o 
 -10   3  14     2926.72     3294.28    232.00 o 
  -9   3  14     2218.33     2306.64    191.55 o 
  -8   3  14      592.06     1093.52    131.46 o 
  -7   3  14        9.49      -53.42    112.18 o 
  -6   3  14     6242.27     5273.86    325.85 o 
  -5   3  14      759.09     1155.81    139.14 o 
  -4   3  14     1256.08     1599.53    157.30 o 
  -3   3  14     1350.95     1184.26    141.20 o 
  -2   3  14      327.64     1048.48    132.86 o 
  -1   3  14     2635.32     2348.87    192.25 o 
   0   3  14       24.47      167.83     84.78 o 
   1   3  14     1201.48     1350.52    116.94 o 
   2   3  14     3815.61     3443.00    201.60 o 
   3   3  14      335.20      500.40    113.09 o 
   4   3  14      212.35      490.20    178.78 o 
   5   3  14       10.93      131.37    113.81 o 
   6   3  14     1347.46     1252.62    159.32 o 
   7   3  14      152.77      133.48    122.85 o 
   8   3  14      552.47      494.34    135.67 o 
   9   3  14      198.65       12.33    123.72 o 
  10   3  14     1077.96     1002.12    159.82 o 
  11   3  14      301.02       43.70    138.42 o 
  12   3  14      110.44      -84.65    309.33 o 
  13   3  14        0.01      -52.04    141.19 o 
  14   3  14       12.74     -288.73    276.10 o 
  15   3  14      103.14     -158.11    349.71 o 
  16   3  14       75.13     -137.11    212.88 o 
  17   3  14        6.50      -85.80    618.32 o 
 -26   4  14       39.73       63.23    242.20 o 
 -25   4  14     1123.24     1128.12    266.55 o 
 -24   4  14        0.76     -139.58    218.61 o 
 -23   4  14       46.93      -19.19    140.50 o 
 -22   4  14       59.03      229.48    162.62 o 
 -21   4  14     1995.41     1666.69    205.29 o 
 -20   4  14      529.98      644.03    164.90 o 
 -19   4  14        0.28      -48.36    145.84 o 
 -18   4  14       73.19      134.68    141.29 o 
 -17   4  14     1806.43     1261.32    261.25 o 
 -16   4  14       18.67       94.08    121.23 o 
 -15   4  14       25.24      148.99    137.18 o 
 -14   4  14       24.22      181.22    140.72 o 
 -13   4  14     4563.77     3934.43    438.16 o 
 -12   4  14      310.11      510.98    182.57 o 
 -11   4  14       64.20      316.27    176.77 o 
 -10   4  14      123.95      105.34    103.04 o 
  -9   4  14     1182.01     1018.36    163.46 o 
  -8   4  14       54.45       61.55    139.19 o 
  -7   4  14       65.87       47.09    149.50 o 
  -6   4  14      122.83      181.68    130.42 o 
  -5   4  14     1557.50     1393.81    203.30 o 
  -4   4  14     2895.57     2981.87    243.37 o 
  -3   4  14      419.20      426.02    137.60 o 
  -2   4  14     2118.77     2029.98    197.95 o 
  -1   4  14     2528.22     2530.86    296.06 o 
   0   4  14       11.49       63.67    126.32 o 
   1   4  14      207.71      280.95    119.61 o 
   2   4  14      331.85      604.16    220.83 o 
   3   4  14      744.84      489.54    196.68 o 
   4   4  14      975.38      907.99    200.68 o 
   5   4  14      708.50      707.47    148.88 o 
   6   4  14      544.73      546.48    145.62 o 
   7   4  14     1336.51     1213.50    172.10 o 
   8   4  14      698.22      630.85    198.36 o 
   9   4  14       26.19        4.42    142.90 o 
  10   4  14       12.90      -38.03    158.28 o 
  11   4  14       18.91      -60.10    162.91 o 
  12   4  14       33.55      -65.93    169.57 o 
  13   4  14      172.07      118.61    299.92 o 
  14   4  14       13.41       80.99    194.65 o 
  15   4  14      201.51      134.89    198.60 o 
 -22   5  14      251.13      263.31    244.66 o 
 -21   5  14       14.47       89.75    226.91 o 
 -20   5  14      211.62     -111.82    231.76 o 
 -19   5  14       19.04       -0.71    226.05 o 
 -18   5  14        9.47      102.66    227.03 o 
 -17   5  14       25.60      -87.96    228.32 o 
 -16   5  14      793.44      649.15    225.69 o 
 -15   5  14       36.83      142.98    306.30 o 
 -14   5  14      255.57      288.17    163.77 o 
 -13   5  14       25.59       99.03    163.06 o 
 -12   5  14       84.03       54.38    159.26 o 
 -11   5  14       61.85       64.11    172.01 o 
 -10   5  14      465.02      557.78    189.80 o 
  -9   5  14      112.12      291.85    184.12 o 
  -8   5  14      563.67      859.81    194.64 o 
  -7   5  14        1.92      135.98    175.16 o 
  -6   5  14      184.39      226.95    180.02 o 
  -5   5  14      450.12      667.82    183.00 o 
  -4   5  14       13.76      137.74    166.44 o 
  -3   5  14       59.00       31.17    161.70 o 
  -2   5  14       98.19      173.22    160.41 o 
  -1   5  14      485.74      543.33    226.95 o 
   0   5  14      230.14      328.83    217.06 o 
   1   5  14      325.35      419.88    263.72 o 
   2   5  14      298.78      362.07    212.79 o 
   3   5  14      464.39      325.76    273.57 o 
   4   5  14      199.45       49.44    208.28 o 
   5   5  14      108.11      -31.34    208.92 o 
   6   5  14      141.43      368.51    216.42 o 
   7   5  14       17.08      -31.84    274.53 o 
   8   5  14        0.94      -19.00    221.03 o 
   9   5  14      337.19      302.11    244.65 o 
  10   5  14      224.62      368.49    250.70 o 
  11   5  14       30.81       14.31    226.70 o 
 -16   6  14        0.85       11.31    254.96 o 
 -15   6  14        1.30     -107.04    237.24 o 
 -14   6  14       57.47      -40.67    345.06 o 
 -13   6  14       25.53       87.06    325.36 o 
 -12   6  14        2.50      103.70    287.63 o 
 -11   6  14       85.14       56.77    288.56 o 
 -10   6  14       29.18     -130.40    369.53 o 
  -9   6  14      259.69     -588.45    747.32 o 
  -8   6  14      180.83      168.07    304.97 o 
  -7   6  14      283.65      515.92    542.38 o 
  -6   6  14       44.48      303.06    297.69 o 
  -5   6  14       34.10       94.62    285.99 o 
  -4   6  14      209.02      547.05    297.10 o 
  -3   6  14      126.52      389.39    437.84 o 
  -2   6  14      261.23      451.29    265.41 o 
  -1   6  14      126.16      126.05    186.28 o 
   0   6  14      140.25      260.31    227.50 o 
   1   6  14       81.00       98.21    252.02 o 
   2   6  14       40.15      393.45    277.25 o 
   3   6  14       51.10       55.84    271.33 o 
   4   6  14       13.98      220.55    345.38 o 
   5   6  14        3.29      233.23    471.52 o 
 -30   1  15      155.49      635.48    388.91 o 
 -29   1  15      867.50     1278.58    400.99 o 
 -28   1  15       70.86      460.26    200.07 o 
 -27   1  15      154.02      185.58    180.60 o 
 -26   1  15        6.78      146.21    165.73 o 
 -25   1  15        8.90       76.91    165.72 o 
 -24   1  15       28.86      332.64    160.31 o 
 -23   1  15      182.18      167.99     89.03 o 
 -22   1  15      121.41      365.88     88.74 o 
 -21   1  15     1025.11     1313.79    108.58 o 
 -20   1  15     2258.98     3311.46    172.60 o 
 -19   1  15      627.73      545.00     82.43 o 
 -18   1  15      356.41     1009.33     89.82 o 
 -17   1  15       97.36      152.90     69.56 o 
 -15   1  15     2501.70     2153.88    121.19 o 
 -14   1  15      670.74      776.61     73.58 o 
 -13   1  15     2307.16     2085.09    137.95 o 
 -12   1  15     4303.75     5911.76    284.00 o 
 -11   1  15     5553.26     4460.66    223.88 o 
  -9   1  15     1498.50     1527.10    124.18 o 
  -8   1  15      110.96      781.09    214.21 o 
  -7   1  15      600.68     1479.54    213.63 o 
  -6   1  15        0.52       66.26     59.94 o 
  -5   1  15       52.16      246.13     76.76 o 
  -3   1  15    13902.84    15493.18   1026.89 o 
  -1   1  15       44.60       90.23    113.65 o 
   0   1  15      888.26     1232.76    120.86 o 
   1   1  15      875.83     1645.87    136.92 o 
   2   1  15      279.82      594.58    108.44 o 
   3   1  15        7.40       10.87    135.36 o 
   4   1  15      562.67      528.16    165.10 o 
   5   1  15      133.60       -4.99    187.57 o 
   6   1  15      189.24      675.71    131.54 o 
   7   1  15      668.67      889.27    186.87 o 
   8   1  15      205.59      848.10    151.78 o 
   9   1  15       91.72      192.23    136.84 o 
  10   1  15       14.41       87.78    134.44 o 
  11   1  15       46.94      106.04    131.53 o 
  12   1  15        4.39      214.28    206.49 o 
  13   1  15       70.44       37.47    201.03 o 
  14   1  15       47.34      343.19    215.53 o 
  15   1  15      190.52      421.90    225.54 o 
  16   1  15       40.48      221.18    216.00 o 
  17   1  15      137.54      418.36    211.74 o 
  18   1  15       49.06      465.00    225.37 o 
  19   1  15       33.13      202.40    214.22 o 
 -30   2  15      182.32      188.83    319.33 o 
 -29   2  15      203.58      354.56    223.46 o 
 -28   2  15       20.21     -113.11    148.93 o 
 -27   2  15       73.92       41.32    152.30 o 
 -26   2  15     2186.83     2288.96    216.70 o 
 -25   2  15       66.80       52.84    141.93 o 
 -24   2  15      279.81      573.98    144.98 o 
 -23   2  15     1358.20     1252.11    161.49 o 
 -22   2  15        6.18      102.42    124.14 o 
 -21   2  15        9.47       96.48     97.08 o 
 -20   2  15      880.33     1025.55    113.23 o 
 -19   2  15      638.85      444.68     97.58 o 
 -18   2  15     5874.87     5008.82    262.09 o 
 -17   2  15      603.47      726.40    100.62 o 
 -16   2  15     2147.34     1993.57    140.79 o 
 -15   2  15     4825.42     4668.40    278.09 o 
 -14   2  15     1192.69     1231.22    127.31 o 
 -13   2  15     1126.68     1476.93    260.94 o 
 -12   2  15      185.15      331.32    119.73 o 
 -11   2  15        1.13       41.11     78.10 o 
 -10   2  15      116.49      182.58    124.96 o 
  -9   2  15     2854.85     2329.38    178.36 o 
  -8   2  15      143.94      214.90     67.76 o 
  -7   2  15     6185.93     3458.71   1502.67 o 
  -6   2  15     4113.63     3426.95    228.36 o 
  -5   2  15     1661.98     2245.05    172.58 o 
  -4   2  15     1301.74     1300.60    129.19 o 
  -3   2  15     2828.48     2738.21    173.78 o 
  -2   2  15       46.04      559.81     95.89 o 
  -1   2  15     1260.04     1517.23    122.64 o 
   0   2  15     1018.28     1662.81    159.39 o 
   1   2  15      722.46      745.60    104.39 o 
   2   2  15     2105.77     2220.82    159.73 o 
   3   2  15       49.65      367.60    103.56 o 
   4   2  15     2288.42     2227.46    213.81 o 
   5   2  15     1406.17     1153.49    208.22 o 
   6   2  15      265.85      282.33    125.27 o 
   7   2  15        8.53      -51.14    120.65 o 
   8   2  15       45.98     -111.02    113.16 o 
   9   2  15      597.32      444.85    198.76 o 
  10   2  15     1777.59     1431.50    212.34 o 
  11   2  15      194.52      162.27    161.41 o 
  12   2  15      341.30      177.63    132.07 o 
  13   2  15       42.92       35.37    133.81 o 
  14   2  15      843.40      546.36    423.23 o 
  15   2  15      160.85      164.67    214.71 o 
  16   2  15      375.28      254.66    216.41 o 
  17   2  15       14.12       50.63    217.42 o 
  18   2  15       75.32      240.31    243.42 o 
 -28   3  15      308.13      267.80    185.97 o 
 -27   3  15        0.02       -2.35    170.38 o 
 -26   3  15       54.18      -43.37    156.15 o 
 -25   3  15      236.85      216.91    168.73 o 
 -24   3  15      213.83      356.74    160.57 o 
 -23   3  15     1054.65     1050.59    173.02 o 
 -22   3  15      217.32      202.74    147.44 o 
 -21   3  15      535.27      613.00    146.29 o 
 -20   3  15      469.15      428.51    144.83 o 
 -19   3  15      732.33      503.98    117.30 o 
 -18   3  15      552.93      778.00    151.34 o 
 -17   3  15      132.44      412.58    134.05 o 
 -16   3  15      285.83      495.31    195.27 o 
 -15   3  15     1655.16     1956.47    183.60 o 
 -14   3  15        2.93      180.45    194.56 o 
 -13   3  15     1367.78     1226.85    149.51 o 
 -12   3  15      633.69      720.49    181.43 o 
 -11   3  15       13.62      119.13    115.94 o 
 -10   3  15     1811.95     2091.50    178.62 o 
  -9   3  15     1512.25     1564.65    225.76 o 
  -8   3  15      156.98       45.39    110.16 o 
  -7   3  15       36.16      158.20    111.78 o 
  -6   3  15      444.46      606.63    126.85 o 
  -5   3  15      820.01      634.22    125.38 o 
  -4   3  15     1402.29     2236.90    208.50 o 
  -3   3  15     2222.31     2234.41    214.21 o 
  -2   3  15     1863.00     1862.36    294.27 o 
  -1   3  15     3719.70     3834.11    326.44 o 
   0   3  15       24.40      123.48    108.13 o 
   1   3  15     2146.23     2501.04    171.14 o 
   2   3  15      770.39     1198.02    207.75 o 
   3   3  15       72.54       75.96    125.75 o 
   4   3  15      131.30      299.02    122.21 o 
   5   3  15      563.22      522.91    134.14 o 
   6   3  15      487.08      435.42    132.91 o 
   7   3  15     1125.10     1317.45    171.34 o 
   8   3  15      101.72       11.83    125.89 o 
   9   3  15       35.71      129.28    132.74 o 
  10   3  15      502.72      134.91    289.79 o 
  11   3  15      236.57      -82.00    278.90 o 
  12   3  15       17.92       70.35    155.49 o 
  13   3  15        0.57     -169.31    227.58 o 
  14   3  15        3.51     -132.95    209.96 o 
  15   3  15      146.97      -75.48    520.46 o 
  16   3  15       60.78       65.97    559.22 o 
  17   3  15       41.67     -119.77    405.75 o 
 -25   4  15      212.81      313.80    187.15 o 
 -24   4  15      586.85      441.59    183.42 o 
 -23   4  15      109.03        0.84    163.88 o 
 -22   4  15      425.76      297.48    166.02 o 
 -21   4  15       84.08       23.17    138.02 o 
 -20   4  15       53.53       90.18    134.84 o 
 -19   4  15        3.71       29.66    140.30 o 
 -18   4  15      147.90       87.66    149.06 o 
 -17   4  15      100.72      179.91    127.74 o 
 -16   4  15      104.92      290.98    130.76 o 
 -15   4  15       14.10       35.80    143.89 o 
 -14   4  15       58.88      206.88    142.07 o 
 -13   4  15      146.50      196.81    133.06 o 
 -12   4  15       36.74      562.93    212.67 o 
 -11   4  15        5.34       61.46    102.45 o 
 -10   4  15       96.59       70.37    144.87 o 
  -9   4  15        2.64     -104.69    126.69 o 
  -8   4  15       25.42      -37.56    138.15 o 
  -7   4  15       13.41     -115.90    129.64 o 
  -6   4  15      132.77      357.01    140.08 o 
  -5   4  15       48.59      163.93    132.87 o 
  -4   4  15      675.05      855.61    157.39 o 
  -3   4  15      166.39      239.52    138.34 o 
  -2   4  15     1823.06     1991.38    199.39 o 
  -1   4  15       34.40      283.13    140.73 o 
   0   4  15      617.46      777.08    153.06 o 
   1   4  15       13.80     -150.51    239.89 o 
   2   4  15       31.18      -86.35    160.17 o 
   3   4  15       89.64      200.95    179.20 o 
   4   4  15       93.01      118.21    143.14 o 
   5   4  15       89.62      124.00    182.38 o 
   6   4  15        7.99       44.67    184.61 o 
   7   4  15      273.40      367.15    153.00 o 
   8   4  15       34.64      149.37    149.84 o 
   9   4  15        2.93       47.21    152.20 o 
  10   4  15       87.84      -11.04    156.45 o 
  11   4  15       14.30     -183.86    156.03 o 
  12   4  15       61.17     -113.31    320.88 o 
  13   4  15       41.68     -152.24    364.96 o 
  14   4  15       17.05     -255.46    456.84 o 
 -21   5  15       82.30       76.19    245.17 o 
 -20   5  15     1323.14     1418.30    292.08 o 
 -19   5  15      197.87      137.04    236.89 o 
 -18   5  15       46.10        6.37    223.53 o 
 -17   5  15       29.09      163.44    174.26 o 
 -16   5  15       85.03      240.71    153.69 o 
 -15   5  15        8.40      183.33    180.57 o 
 -14   5  15      416.06      323.44    144.38 o 
 -13   5  15      241.05      304.85    179.78 o 
 -12   5  15      901.83      783.03    188.31 o 
 -11   5  15        3.90      -38.70    141.86 o 
 -10   5  15       24.97      -73.70    175.95 o 
  -9   5  15       11.46      162.90    181.58 o 
  -8   5  15      183.16      221.58    181.64 o 
  -7   5  15        4.14      183.74    180.08 o 
  -6   5  15      258.29      557.03    176.80 o 
  -5   5  15      216.87      280.09    182.72 o 
  -4   5  15      246.48      406.13    171.38 o 
  -3   5  15        9.47      229.79    176.38 o 
  -2   5  15     1435.37     1476.08    205.62 o 
  -1   5  15      386.17      551.58    216.41 o 
   0   5  15     1041.24     1077.89    250.15 o 
   1   5  15        7.87      -72.21    206.71 o 
   2   5  15       14.82      209.67    229.41 o 
   3   5  15       10.70      -93.46    277.39 o 
   4   5  15      154.48      150.06    185.40 o 
   5   5  15       35.63      122.81    193.43 o 
   6   5  15       46.66       56.55    217.70 o 
   7   5  15      125.18       71.51    294.86 o 
   8   5  15      227.75      217.66    239.31 o 
   9   5  15        2.12      -21.03    231.12 o 
  10   5  15        0.08     -204.50    234.15 o 
 -15   6  15      692.27      643.18    263.54 o 
 -14   6  15        4.99      258.64    349.51 o 
 -13   6  15       16.44      -22.88    305.66 o 
 -12   6  15       42.47      -65.72    282.31 o 
 -11   6  15       27.23     -250.93    387.64 o 
 -10   6  15        0.71     -206.85    323.78 o 
  -9   6  15      224.40      444.59    316.80 o 
  -8   6  15       16.71      140.41    308.61 o 
  -7   6  15      275.70       26.95    192.18 o 
  -6   6  15       35.66      181.33    400.99 o 
  -5   6  15       14.72      428.02    584.96 o 
  -4   6  15        5.79       55.10    288.23 o 
  -3   6  15        1.26      140.42    286.36 o 
  -2   6  15      586.81      535.88    289.42 o 
  -1   6  15      104.59      164.22    281.70 o 
   0   6  15        6.01      221.47    277.55 o 
   1   6  15      130.63      181.18    275.58 o 
   2   6  15      294.98      290.98    270.65 o 
   3   6  15      104.23      116.84    240.03 o 
   4   6  15       76.59       59.14    269.53 o 
 -31   0  16      756.76     1093.66    396.54 o 
 -30   0  16      132.93      350.15    353.96 o 
 -29   0  16     1087.35      948.77    362.22 o 
 -28   0  16     1771.15     1533.41    375.57 o 
 -27   0  16       17.56       43.21    299.31 o 
 -26   0  16     2184.14     2060.24    235.75 o 
 -25   0  16       32.67       88.35    156.68 o 
 -24   0  16     2463.29     2628.43    250.32 o 
 -23   0  16     1613.35     1653.49    198.34 o 
 -22   0  16     1184.62      879.38    158.49 o 
 -21   0  16      931.56      730.13    144.01 o 
 -20   0  16     1325.49     1477.94    168.08 o 
 -19   0  16     2186.16     2052.17    197.17 o 
 -18   0  16    67324.03    58350.81   3641.84 o 
 -17   0  16        4.10      253.76    115.60 o 
 -16   0  16     9527.56     8643.81    566.77 o 
 -15   0  16      382.54      534.99    117.45 o 
 -14   0  16     7162.86    10731.79    695.72 o 
 -13   0  16      123.60       -8.75     57.82 o 
 -12   0  16    13214.68    10889.86    720.66 o 
 -11   0  16      131.61      160.30     76.76 o 
 -10   0  16     5131.83     5389.18    378.38 o 
  -9   0  16       56.20       -4.90     74.14 o 
  -8   0  16    29654.07    29911.07   1943.76 o 
  -7   0  16       54.90      111.27     89.60 o 
  -6   0  16     5751.62     9135.32    616.49 o 
  -5   0  16      642.85      647.97    111.55 o 
  -4   0  16    12933.83    12203.30    823.83 o 
  -3   0  16     9476.93     8041.88    969.42 o 
  -1   0  16      169.46      249.80    408.29 o 
   0   0  16    11522.96    10466.45   1170.55 o 
   1   0  16      339.27      100.33    235.44 o 
   2   0  16      380.33      100.94    180.51 o 
   3   0  16     1255.65     1009.89    210.82 o 
   4   0  16     9400.99    11506.58   1260.79 o 
   5   0  16     4540.85     3852.26    554.77 o 
   6   0  16     1398.63     2630.87    458.81 o 
   7   0  16      159.25       52.58    194.06 o 
   8   0  16     2065.08     1748.49    959.57 o 
   9   0  16      918.38      807.69    346.33 o 
  10   0  16      750.43     1876.56    394.00 o 
  11   0  16      253.91      592.90    331.08 o 
  12   0  16     1186.07     2055.13    425.13 o 
  13   0  16      563.74      694.58    326.64 o 
  14   0  16       59.47      529.35    289.78 o 
  15   0  16      225.69      705.38    348.88 o 
  16   0  16       69.74      167.77    293.59 o 
  17   0  16        5.02      264.36    317.10 o 
  18   0  16      306.21      442.29    338.71 o 
  19   0  16      138.48      -48.93    326.64 o 
 -30   1  16       56.06     -114.39    332.99 o 
 -29   1  16       85.97      203.35    321.55 o 
 -28   1  16     1323.35     1542.29    239.71 o 
 -27   1  16      567.42      500.52    234.17 o 
 -26   1  16      601.02      406.40    175.85 o 
 -25   1  16      118.17      217.87    169.84 o 
 -24   1  16      117.16       89.19    116.88 o 
 -23   1  16     6987.70     5922.12    343.73 o 
 -22   1  16       67.27       84.38    113.15 o 
 -21   1  16     4897.04     4016.83    221.30 o 
 -20   1  16      282.71      349.98     89.43 o 
 -19   1  16    10786.62     8365.71    359.30 o 
 -18   1  16      263.75      665.49     80.28 o 
 -17   1  16      522.57      508.32     73.90 o 
 -16   1  16      713.72      587.62     72.20 o 
 -15   1  16     9999.51     8545.54    363.15 o 
 -14   1  16      509.94      509.34     74.53 o 
 -13   1  16     1392.06     1372.07    133.75 o 
 -12   1  16     1017.92     1362.71    100.17 o 
 -11   1  16     9027.15     7524.81    358.65 o 
 -10   1  16      100.50      164.33    107.31 o 
  -9   1  16     4439.26     5376.34    304.66 o 
  -8   1  16      426.68      551.51    144.67 o 
  -7   1  16    11120.82     9437.30    511.76 o 
  -6   1  16      978.14     1583.20    113.31 o 
  -5   1  16      624.53      771.08     86.51 o 
  -4   1  16      330.44      572.58    125.02 o 
  -3   1  16     9901.43    10109.16    575.81 o 
  -2   1  16      554.72      801.51    243.34 o 
  -1   1  16     1311.30     2318.64    323.48 o 
   0   1  16     3905.90     6001.08    649.14 o 
   1   1  16     7954.46     6877.11    724.44 o 
   2   1  16     1278.92     1562.03    195.83 o 
   3   1  16      622.36     1068.41    293.61 o 
   4   1  16       77.56       63.80    177.03 o 
   5   1  16      917.31     1199.03    150.29 o 
   6   1  16      143.27       -1.73    209.31 o 
   7   1  16     1061.70     1488.75    304.55 o 
   8   1  16       91.33      209.02    137.29 o 
   9   1  16      358.60      279.62    165.06 o 
  10   1  16       12.95      145.64    133.71 o 
  11   1  16        5.32      -88.15    289.46 o 
  12   1  16       97.01       22.22    212.29 o 
  13   1  16        0.87      187.81    218.62 o 
  14   1  16        0.39      320.20    221.01 o 
  15   1  16      956.83      947.11    236.39 o 
  16   1  16      335.03      540.59    238.41 o 
  17   1  16      210.48      390.41    234.99 o 
  18   1  16       18.69      440.39    232.53 o 
 -29   2  16       58.16      114.20    203.13 o 
 -28   2  16       30.88       41.97    194.98 o 
 -27   2  16      550.04      457.46    200.55 o 
 -26   2  16      990.60     1093.54    173.59 o 
 -25   2  16     1346.92     1682.22    188.15 o 
 -24   2  16        9.60      -68.51    133.99 o 
 -23   2  16     2384.65     1977.61    191.87 o 
 -22   2  16      483.92      495.83    108.74 o 
 -21   2  16        1.31       64.04    100.13 o 
 -20   2  16     1167.78     1322.57    123.79 o 
 -19   2  16      428.58      620.83    127.86 o 
 -18   2  16     5169.83     4655.57    248.86 o 
 -17   2  16     4782.63     4628.92    247.13 o 
 -16   2  16      213.17      311.12     90.62 o 
 -15   2  16      983.96      971.01    149.33 o 
 -14   2  16       57.08      776.97    358.53 o 
 -13   2  16      436.30      730.60    140.00 o 
 -12   2  16     4108.41     3901.50    300.54 o 
 -11   2  16      242.60      496.79    101.69 o 
 -10   2  16      274.94      309.31     83.69 o 
  -9   2  16     2440.55     2174.35    173.04 o 
  -8   2  16      122.05      492.98    106.25 o 
  -7   2  16      271.17      227.63    128.63 o 
  -6   2  16        2.15      178.01    136.73 o 
  -5   2  16     1972.56     1942.20    165.71 o 
  -4   2  16     2265.89     2264.34    180.81 o 
  -3   2  16      922.99     1075.63    125.22 o 
  -2   2  16     2385.86     2571.14    178.40 o 
  -1   2  16     4084.37     3668.44    217.71 o 
   0   2  16      973.29     1834.82    147.95 o 
   1   2  16      840.53     1161.84    125.03 o 
   2   2  16       55.25      130.67     99.25 o 
   3   2  16       48.91       61.21    101.79 o 
   4   2  16     2216.58     2552.42    221.79 o 
   5   2  16      675.77      555.69    140.66 o 
   6   2  16      230.18      370.05    134.75 o 
   7   2  16     1695.23     1478.59    345.66 o 
   8   2  16      170.36      146.82    206.71 o 
   9   2  16        4.40      -49.97    212.94 o 
  10   2  16      835.53      777.29    196.19 o 
  11   2  16      123.11      122.29    173.38 o 
  12   2  16      311.59      335.19    143.81 o 
  13   2  16        4.48      -22.20    209.28 o 
  14   2  16       17.81       25.04    208.33 o 
  15   2  16      105.37      -49.70    219.09 o 
  16   2  16        7.40      -78.77    322.19 o 
  17   2  16       84.38      203.28    224.88 o 
 -28   3  16     1098.19     1046.86    196.84 o 
 -27   3  16      106.06      258.32    177.76 o 
 -26   3  16      246.35      425.73    170.64 o 
 -25   3  16      933.45      799.80    180.85 o 
 -24   3  16      132.75      257.61    157.17 o 
 -23   3  16      175.87      353.57    151.99 o 
 -22   3  16     2477.61     2236.01    255.63 o 
 -21   3  16     1109.53      968.84    166.35 o 
 -20   3  16     1945.68     2278.72    168.65 o 
 -19   3  16      282.46      416.69    133.73 o 
 -18   3  16      462.66      613.74    120.31 o 
 -17   3  16       33.09      192.25    136.95 o 
 -16   3  16      857.47     1028.45    138.52 o 
 -15   3  16     1699.05     1656.43    159.01 o 
 -14   3  16     7524.48     7692.31    583.97 o 
 -13   3  16     4745.07     4929.23    308.33 o 
 -12   3  16     3451.93     3403.62    290.42 o 
 -11   3  16      808.17      854.47    135.76 o 
 -10   3  16       56.75      143.06    109.28 o 
  -9   3  16       70.04      274.92    109.51 o 
  -8   3  16        3.02       46.78    111.99 o 
  -7   3  16     3319.37     2883.88    221.98 o 
  -6   3  16     2845.47     2617.27    219.97 o 
  -5   3  16     3734.17     3346.49    243.76 o 
  -4   3  16      905.99     1165.19    179.08 o 
  -3   3  16      110.17      634.64    153.03 o 
  -2   3  16     9333.76     9070.52   1112.68 o 
  -1   3  16     3378.74     4147.41    369.88 o 
   0   3  16      387.88      943.03    143.05 o 
   1   3  16     5943.52     5856.90    542.15 o 
   2   3  16     2052.04     2028.91    322.07 o 
   3   3  16      117.24      229.35    168.63 o 
   4   3  16        3.26       66.47    124.81 o 
   5   3  16       19.67      187.13    129.71 o 
   6   3  16     2798.97     2429.21    223.38 o 
   7   3  16      113.61      231.90    112.03 o 
   8   3  16        1.24      -63.64    134.28 o 
   9   3  16      101.28      -47.47    147.49 o 
  10   3  16      208.92       -5.24    186.07 o 
  11   3  16       36.70       44.88    358.37 o 
  12   3  16       10.32     -249.28    300.66 o 
  13   3  16       17.78      -45.33    337.21 o 
  14   3  16       72.63     -131.14    456.14 o 
  15   3  16        0.51      -71.80    427.36 o 
  16   3  16        4.53      -93.70    740.97 o 
 -25   4  16     2130.65     2028.22    243.37 o 
 -24   4  16       90.60      154.44    178.99 o 
 -23   4  16     1744.05     1648.30    221.35 o 
 -22   4  16      421.49      461.85    183.03 o 
 -21   4  16       80.08       53.20    167.65 o 
 -20   4  16      293.93      345.86    165.16 o 
 -19   4  16     4323.04     3715.27    292.20 o 
 -18   4  16      651.68      592.76    164.65 o 
 -17   4  16     5304.19     4656.00    275.67 o 
 -16   4  16     1440.75     1413.71    180.58 o 
 -15   4  16      786.90     1030.81    168.17 o 
 -14   4  16      334.76      387.82    149.04 o 
 -13   4  16       15.55      102.96    148.41 o 
 -12   4  16      737.74      659.79    195.37 o 
 -11   4  16     1787.13     1896.11    204.12 o 
 -10   4  16     2485.93     2375.74    226.97 o 
  -9   4  16     1594.00     1684.69    198.75 o 
  -8   4  16      590.18      778.99    162.60 o 
  -7   4  16      105.04       67.10    131.92 o 
  -6   4  16     1007.82     1138.14    310.20 o 
  -5   4  16      268.21      508.60    150.94 o 
  -4   4  16     2256.64     2790.97    347.49 o 
  -3   4  16       53.87      369.26    144.83 o 
  -2   4  16     4279.61     4254.78    300.55 o 
  -1   4  16     2726.51     3129.20    251.53 o 
   0   4  16      245.56      354.85    192.82 o 
   1   4  16     1006.63      710.21    203.62 o 
   2   4  16      594.41      966.57    213.86 o 
   3   4  16     1824.94     1884.59    258.38 o 
   4   4  16       19.14      104.17    184.31 o 
   5   4  16      162.28      229.14    253.24 o 
   6   4  16      238.52      105.58    194.48 o 
   7   4  16        1.47       -6.41    191.25 o 
   8   4  16        5.73     -105.80    204.30 o 
   9   4  16      266.81      305.87    207.28 o 
  10   4  16        2.51      -11.65    162.66 o 
  11   4  16      407.54      168.24    205.69 o 
  12   4  16        3.50     -245.40    275.63 o 
  13   4  16       12.17      -26.19    194.06 o 
 -21   5  16       77.13      -37.74    259.12 o 
 -20   5  16     2965.57     3029.32    364.12 o 
 -19   5  16       46.31      120.81    187.04 o 
 -18   5  16       39.83      157.11    178.66 o 
 -17   5  16       21.71       46.01    154.74 o 
 -16   5  16       49.54      102.74    205.93 o 
 -15   5  16       87.08        0.43    154.63 o 
 -14   5  16     2671.14     2461.14    250.87 o 
 -13   5  16      545.83      657.76    169.73 o 
 -12   5  16     2985.54     2878.07    316.04 o 
 -11   5  16      762.70     1190.38    591.95 o 
 -10   5  16      110.43      263.33    183.48 o 
  -9   5  16      583.17      659.32    185.51 o 
  -8   5  16       49.10       16.55    177.27 o 
  -7   5  16      420.01      751.70    205.21 o 
  -6   5  16     1255.57     1220.47    442.83 o 
  -5   5  16      613.94      823.82    199.86 o 
  -4   5  16      839.94     1135.63    288.19 o 
  -3   5  16      427.17      659.46    191.81 o 
  -2   5  16     1106.66     1238.97    269.23 o 
  -1   5  16     2280.10     2515.84    410.52 o 
   0   5  16      106.56      211.72    220.03 o 
   1   5  16      103.11      317.72    226.23 o 
   2   5  16       83.74      174.63    254.83 o 
   3   5  16      122.54       26.12    210.69 o 
   4   5  16       28.49      151.52    218.88 o 
   5   5  16      202.09      253.72    195.73 o 
   6   5  16      437.94      253.96    231.43 o 
   7   5  16       66.00     -140.38    229.03 o 
   8   5  16       59.49       18.75    236.48 o 
   9   5  16       12.26      117.88    236.75 o 
 -14   6  16       10.22     -122.01    326.64 o 
 -13   6  16       34.50      297.96    275.99 o 
 -12   6  16      157.86     -124.62    290.73 o 
 -11   6  16       63.48       16.55    301.85 o 
 -10   6  16      340.25     -418.78    802.61 o 
  -9   6  16     1741.56     1806.00    689.49 o 
  -8   6  16      130.33      157.87    311.21 o 
  -7   6  16       45.75     -268.95    424.82 o 
  -6   6  16      460.70      743.79    312.06 o 
  -5   6  16       64.61      190.59    361.59 o 
  -4   6  16      342.06      508.49    305.07 o 
  -3   6  16       39.03      250.58    286.91 o 
  -2   6  16        6.08     -165.41    300.90 o 
  -1   6  16      137.96      657.69    291.37 o 
   0   6  16       13.14       80.90    271.27 o 
   1   6  16       52.61      132.92    249.03 o 
   2   6  16       47.58      216.69    270.61 o 
 -30   1  17      172.04       48.30    362.22 o 
 -29   1  17       61.40       14.39    200.20 o 
 -28   1  17        1.10      -22.83    185.72 o 
 -27   1  17      264.82      299.66    181.85 o 
 -26   1  17       77.37       44.73    175.01 o 
 -25   1  17       82.62      -86.22    124.98 o 
 -24   1  17     1071.52     1455.45    162.81 o 
 -23   1  17      655.16      801.32    137.16 o 
 -22   1  17     1028.84     1121.74    137.92 o 
 -21   1  17       28.28       58.92    107.40 o 
 -20   1  17      312.63     1070.43    130.83 o 
 -19   1  17       89.19      166.29     87.18 o 
 -17   1  17      533.73      615.78     92.42 o 
 -16   1  17      448.14      682.61     91.65 o 
 -15   1  17      834.17      934.84     96.22 o 
 -14   1  17      211.25      984.31    132.65 o 
 -13   1  17     6000.53     5661.52    274.96 o 
 -12   1  17     1181.41     1355.59    148.61 o 
 -11   1  17     1059.60     1702.46    195.77 o 
 -10   1  17       49.34     2354.09    524.90 o 
  -9   1  17      231.98      244.31     74.22 o 
  -8   1  17       22.78      194.19    110.93 o 
  -7   1  17     1533.24     1356.80    408.15 o 
  -6   1  17       22.88       29.48     87.17 o 
  -5   1  17     8858.03     8903.23    505.86 o 
  -4   1  17     1971.51     2177.89    395.10 o 
  -3   1  17      245.23     1042.28    447.83 o 
  -2   1  17      387.28      541.60    146.16 o 
  -1   1  17      835.63      635.54    223.64 o 
   0   1  17      546.31      202.28    198.21 o 
   1   1  17      224.43      132.59    117.62 o 
   2   1  17       96.88       96.36    147.46 o 
   3   1  17      431.58      232.30    127.47 o 
   4   1  17     1130.69     1618.17    239.03 o 
   5   1  17      440.09      682.44    149.97 o 
   6   1  17      843.44      885.58    312.81 o 
   7   1  17      852.44     1276.80    219.55 o 
   8   1  17        0.20      114.15    151.32 o 
   9   1  17       43.60      165.33    143.88 o 
  10   1  17        0.08       56.06    217.36 o 
  11   1  17      234.90      176.95    221.33 o 
  12   1  17      193.04      525.06    216.39 o 
  13   1  17      266.53      168.46    225.81 o 
  14   1  17       10.91      374.95    228.85 o 
  15   1  17      181.24      386.26    221.83 o 
  16   1  17       44.15      232.85    229.36 o 
  17   1  17       40.21      397.18    243.93 o 
 -29   2  17      534.65      264.08    213.84 o 
 -28   2  17       87.00      256.50    209.52 o 
 -27   2  17     1820.64     1696.66    242.41 o 
 -26   2  17      876.94      758.96    198.44 o 
 -25   2  17      605.70      328.25    184.43 o 
 -24   2  17      760.56      858.32    158.97 o 
 -23   2  17      124.80      176.76    123.18 o 
 -22   2  17      279.55      396.72    108.06 o 
 -21   2  17     1034.87     1183.59    127.61 o 
 -20   2  17       28.02      129.58     95.27 o 
 -19   2  17     3693.79     2921.91    182.99 o 
 -18   2  17     6542.49     5293.14    276.09 o 
 -17   2  17      819.42      814.78    107.68 o 
 -16   2  17     6168.30     5585.03    325.37 o 
 -15   2  17       84.30      227.63    105.67 o 
 -14   2  17      164.43      374.34    191.73 o 
 -13   2  17       51.50      273.11    171.47 o 
 -12   2  17       90.54      143.09     93.18 o 
 -11   2  17      276.26      545.99    142.02 o 
 -10   2  17     7588.47     7361.10    418.62 o 
  -9   2  17     1721.91     1805.96    162.48 o 
  -8   2  17     6293.54     5387.21    325.40 o 
  -7   2  17     2972.58     2319.81    362.85 o 
  -6   2  17      379.24      203.09    260.84 o 
  -5   2  17     2526.34     2223.56    804.78 o 
  -4   2  17       55.93      317.75    106.10 o 
  -3   2  17       32.63       92.29    101.16 o 
  -2   2  17     2551.43     3042.89    223.39 o 
  -1   2  17      548.33      854.65    138.22 o 
   0   2  17     3682.60     3790.97    225.41 o 
   1   2  17     3612.32     3413.88    217.13 o 
   2   2  17     3237.64     2869.80    195.63 o 
   3   2  17      554.60      811.62    126.95 o 
   4   2  17      771.46     1399.79    172.06 o 
   5   2  17      510.96      934.82    162.75 o 
   6   2  17       22.73       28.83    241.55 o 
   7   2  17       19.81      -86.20    237.05 o 
   8   2  17       34.98        2.11    148.05 o 
   9   2  17     1476.53     1525.33    362.22 o 
  10   2  17      495.56      392.42    330.94 o 
  11   2  17        0.68       26.41    147.94 o 
  12   2  17      500.05      271.86    259.27 o 
  13   2  17       10.70      163.10    206.85 o 
  14   2  17        3.71       60.04    305.66 o 
  15   2  17       66.02      -88.95    216.37 o 
  16   2  17       42.97      143.88    240.76 o 
 -27   3  17       73.75       96.89    173.31 o 
 -26   3  17       41.21      253.92    162.63 o 
 -25   3  17      612.44      495.43    166.84 o 
 -24   3  17      841.41      583.76    163.55 o 
 -23   3  17      257.27      406.90    158.05 o 
 -22   3  17     3800.02     2962.81    244.23 o 
 -21   3  17     1674.18     1780.09    202.18 o 
 -20   3  17      399.27      419.78    138.14 o 
 -19   3  17      129.21      328.26    136.39 o 
 -18   3  17        0.78       72.37    114.97 o 
 -17   3  17      176.10      276.26    116.22 o 
 -16   3  17      245.18      476.87    132.18 o 
 -15   3  17     2580.49     2654.79    213.86 o 
 -14   3  17      540.45      643.84    219.61 o 
 -13   3  17     8005.42     7224.54    547.11 o 
 -12   3  17        2.24      161.32    123.59 o 
 -11   3  17      664.38      882.01    147.72 o 
 -10   3  17     1168.41     1070.14    152.80 o 
  -9   3  17      139.42       88.64    157.20 o 
  -8   3  17      198.50      358.75    116.75 o 
  -7   3  17     1838.35     1822.29    180.63 o 
  -6   3  17        8.41       94.79    104.80 o 
  -5   3  17     4915.44     4533.45    375.50 o 
  -4   3  17      222.34      578.10    131.77 o 
  -3   3  17     1146.71     1773.61    199.36 o 
  -2   3  17     2899.02     2719.95    350.52 o 
  -1   3  17      320.35      681.14    140.18 o 
   0   3  17     2053.68     2185.75    197.39 o 
   1   3  17      707.24      932.81    151.60 o 
   2   3  17       92.76      168.75    181.79 o 
   3   3  17     1580.35     1668.84    244.89 o 
   4   3  17     1535.23     1666.87    246.14 o 
   5   3  17      334.79      271.18    134.60 o 
   6   3  17      861.36      710.28    167.12 o 
   7   3  17      457.96      452.61    153.04 o 
   8   3  17       23.27      -95.15    126.11 o 
   9   3  17        8.58     -155.78    217.36 o 
  10   3  17        5.76     -209.42    352.37 o 
  11   3  17        6.16      -26.57    153.09 o 
  12   3  17      186.56        0.75    226.74 o 
  13   3  17       18.38      -96.00    282.05 o 
  14   3  17        4.75     -335.13    661.85 o 
  15   3  17       18.72     -135.44    455.95 o 
 -25   4  17      775.33     1100.98    289.15 o 
 -24   4  17      103.22      169.54    170.12 o 
 -23   4  17      331.48      358.19    182.33 o 
 -22   4  17      103.33      305.50    173.31 o 
 -21   4  17       80.95      102.49    170.98 o 
 -20   4  17       11.88       79.43    158.06 o 
 -19   4  17        6.37       -7.93    155.30 o 
 -18   4  17     1122.80     1295.33    162.20 o 
 -17   4  17     1598.78     1563.80    168.21 o 
 -16   4  17       84.91      735.00    221.77 o 
 -15   4  17      126.23      189.37    154.22 o 
 -14   4  17      180.02      182.16    215.04 o 
 -13   4  17      148.99       79.20    143.39 o 
 -12   4  17      185.79      187.73    150.66 o 
 -11   4  17        3.09       88.20    144.13 o 
 -10   4  17     1399.24     1818.74    201.39 o 
  -9   4  17      475.89      651.32    147.66 o 
  -8   4  17      468.04      751.04    166.12 o 
  -7   4  17      580.83      560.15    147.10 o 
  -6   4  17      750.02      757.24    166.17 o 
  -5   4  17       21.09       60.63    147.25 o 
  -4   4  17      185.97      506.14    155.74 o 
  -3   4  17       56.42      186.31    140.60 o 
  -2   4  17       37.28      232.59    144.77 o 
  -1   4  17      190.57      493.02    155.53 o 
   0   4  17      885.85     1267.50    239.30 o 
   1   4  17     1522.62     1505.02    247.40 o 
   2   4  17       21.67      164.38    198.90 o 
   3   4  17      310.50      258.09    204.20 o 
   4   4  17      169.42       93.57    325.36 o 
   5   4  17      142.34      232.60    192.09 o 
   6   4  17       35.03     -119.50    174.91 o 
   7   4  17        0.36     -145.59    262.13 o 
   8   4  17      330.90      240.72    221.07 o 
   9   4  17      105.22      -77.78    288.19 o 
  10   4  17      133.14       90.06    222.18 o 
  11   4  17      148.19     -124.82    605.61 o 
  12   4  17        8.05      874.42    301.85 o 
 -20   5  17      434.12      386.11    193.44 o 
 -19   5  17        3.00       35.41    171.61 o 
 -18   5  17        7.70      169.99    179.84 o 
 -17   5  17        2.99      -58.04    180.06 o 
 -16   5  17      208.91       35.79    144.44 o 
 -15   5  17        0.13      212.62    184.96 o 
 -14   5  17      189.75       58.78    182.20 o 
 -13   5  17      113.46       96.97    181.55 o 
 -12   5  17     1583.89     1428.16    215.46 o 
 -11   5  17        1.60       56.04    167.48 o 
 -10   5  17        0.04      -31.33    186.22 o 
  -9   5  17      153.26        6.03    189.40 o 
  -8   5  17       67.88      174.79    185.81 o 
  -7   5  17      131.69      320.07    196.14 o 
  -6   5  17      487.85      651.38    194.20 o 
  -5   5  17       65.25       71.31    187.87 o 
  -4   5  17        5.41       86.34    178.49 o 
  -3   5  17       55.63      -40.38    212.98 o 
  -2   5  17       78.58        4.41    217.33 o 
  -1   5  17      150.97      335.70    231.43 o 
   0   5  17      359.71      679.90    245.70 o 
   1   5  17        5.31      149.61    218.95 o 
   2   5  17      306.65      348.81    213.93 o 
   3   5  17      180.15       36.28    216.97 o 
   4   5  17       59.37      107.08    226.67 o 
   5   5  17       79.11       85.69    221.52 o 
   6   5  17       27.60        7.20    199.14 o 
   7   5  17        1.15       11.83    219.05 o 
   8   5  17       44.95        4.84    248.10 o 
 -12   6  17       73.10     -219.14    266.69 o 
 -11   6  17      144.97      -70.77    718.41 o 
 -10   6  17        3.72     -172.59    478.83 o 
  -9   6  17       74.42      137.36    318.11 o 
  -8   6  17       29.46      158.22    319.92 o 
  -7   6  17       50.85      -76.79    300.61 o 
  -6   6  17       24.22      -25.61    267.42 o 
  -5   6  17       13.89     -182.65    259.32 o 
  -4   6  17      130.99       31.07    404.48 o 
  -3   6  17       60.68      203.37    271.55 o 
  -2   6  17       16.81       69.23    255.14 o 
  -1   6  17      475.80      252.58    371.44 o 
 -27   0  18       96.33       51.66    169.00 o 
 -26   0  18     6445.93     5596.72    422.48 o 
 -25   0  18      256.19      400.25    169.45 o 
 -24   0  18        5.14      173.19    156.91 o 
 -23   0  18      403.07      499.93    154.18 o 
 -22   0  18     2155.65     1787.96    220.51 o 
 -21   0  18       34.50       33.81    132.23 o 
 -20   0  18    10033.15     8785.77    586.99 o 
 -19   0  18     1591.51     1941.44    392.72 o 
 -18   0  18     1332.66     1336.67    167.09 o 
 -17   0  18     1519.43     1712.19    173.39 o 
 -16   0  18     5733.47    10670.42    698.49 o 
 -15   0  18     1796.97     1598.51    179.84 o 
 -14   0  18        0.27      549.20    140.12 o 
 -13   0  18     6226.27     5920.74    567.48 o 
 -12   0  18    26636.84    21301.82   1828.27 o 
 -11   0  18    10110.64     9468.61    847.73 o 
 -10   0  18     9833.58    10771.97    956.39 o 
  -9   0  18     4884.05     4974.16    382.87 o 
  -8   0  18       73.63      400.06    142.03 o 
  -7   0  18     2878.61     2552.20    223.31 o 
  -6   0  18     2087.76     2239.81    216.11 o 
  -5   0  18    18074.32    15984.92   1522.28 o 
  -4   0  18     8995.87     9970.38   1011.68 o 
  -3   0  18     5082.52     4584.46   1101.92 o 
  -2   0  18      353.13      658.87    463.26 o 
  -1   0  18     3423.57     2737.67    286.46 o 
   0   0  18    12058.58    12764.73    878.62 o 
   1   0  18     1406.33     1296.85    219.74 o 
   2   0  18     2384.10     2601.75    760.67 o 
   3   0  18     1469.58     1451.14    377.47 o 
   4   0  18        9.23      242.43    219.14 o 
   5   0  18       73.74     -121.21    217.40 o 
   6   0  18      344.67      500.32    227.68 o 
   7   0  18      780.37      533.21    438.16 o 
   8   0  18     1352.96     3392.18    542.70 o 
   9   0  18      270.38      686.95    366.67 o 
  10   0  18     2269.00     3389.00    552.23 o 
  11   0  18        2.41      258.00    346.33 o 
  12   0  18       26.53      341.89    338.71 o 
  13   0  18      826.66      849.00    367.31 o 
  14   0  18      168.22      540.79    352.05 o 
  15   0  18       13.25      131.54    331.08 o 
  16   0  18      266.02      258.00    339.34 o 
  17   0  18        0.13      117.56    336.17 o 
 -30   1  18        7.07       83.25    354.60 o 
 -29   1  18     1006.96      971.68    221.83 o 
 -28   1  18      755.96      697.95    204.05 o 
 -27   1  18        1.69     -124.89    183.02 o 
 -26   1  18      576.17     1293.96    716.50 o 
 -25   1  18     2020.44     2206.48    203.58 o 
 -24   1  18       15.34       76.93    123.55 o 
 -23   1  18     8460.17     6593.29    373.04 o 
 -22   1  18        6.60        7.73    114.41 o 
 -21   1  18     3333.48     2653.40    196.33 o 
 -20   1  18       96.60       79.49    102.89 o 
 -19   1  18      130.84      178.38    104.88 o 
 -18   1  18      605.36      718.36    172.46 o 
 -17   1  18     9410.75     7652.15    368.96 o 
 -16   1  18     4007.93     3484.34    193.30 o 
 -15   1  18     7528.61     5493.80    314.96 o 
 -14   1  18     3006.50     2697.64    184.70 o 
 -13   1  18     4195.99     3656.36    221.70 o 
 -12   1  18     4654.24     3862.98    241.25 o 
 -11   1  18      237.14      284.95    147.78 o 
 -10   1  18     7262.12     6363.22    359.31 o 
  -9   1  18     1973.51     1979.38    164.36 o 
  -8   1  18     4789.34     4722.62    420.23 o 
  -7   1  18     9010.49     7663.21    433.23 o 
  -6   1  18     2375.27     2482.80    272.60 o 
  -5   1  18       21.08       42.43    108.86 o 
  -4   1  18     2115.30     1513.49    806.63 o 
  -3   1  18     4706.09     4769.07    265.25 o 
  -2   1  18     4482.01     4572.21    366.64 o 
  -1   1  18       14.61      -74.11    108.69 o 
   0   1  18     2404.62     2150.49    330.85 o 
   1   1  18     1322.78     1161.74    287.09 o 
   2   1  18      236.22      284.56    173.63 o 
   3   1  18     2517.02     3481.78    373.26 o 
   4   1  18      883.47      870.55    276.44 o 
   5   1  18     3150.19     3898.41   1276.36 o 
   6   1  18      668.35      670.59    271.00 o 
   7   1  18      230.76      234.06    222.33 o 
   8   1  18       85.81       12.83    175.52 o 
   9   1  18      221.35      377.21    159.88 o 
  10   1  18      136.92      369.81    235.36 o 
  11   1  18        9.98       32.32    222.89 o 
  12   1  18      102.61      322.02    237.53 o 
  13   1  18     1165.16     1794.34    427.68 o 
  14   1  18        7.85      237.90    237.96 o 
  15   1  18        0.87      126.34    233.48 o 
  16   1  18       17.74      194.18    244.28 o 
 -29   2  18      161.94      310.65    217.18 o 
 -28   2  18      450.05      565.36    270.08 o 
 -27   2  18       14.07        8.25    200.68 o 
 -26   2  18     4200.11     3404.76    314.82 o 
 -25   2  18       89.92      226.32    187.21 o 
 -24   2  18      244.25      365.54    171.03 o 
 -23   2  18       34.30      162.86    132.00 o 
 -22   2  18       16.31      111.37    108.45 o 
 -21   2  18      678.33     1014.81    120.60 o 
 -20   2  18     4418.98     3515.57    208.15 o 
 -19   2  18      686.65      739.31    112.37 o 
 -18   2  18     4552.97     4257.73    234.83 o 
 -17   2  18       85.90      563.89    102.58 o 
 -16   2  18      693.88      898.49    195.15 o 
 -15   2  18     1420.08     1380.29    363.38 o 
 -14   2  18      325.12      425.91    172.88 o 
 -13   2  18     5438.73     5354.16    730.80 o 
 -12   2  18     2265.66     2187.82    189.30 o 
 -11   2  18     1030.33     1283.78    216.02 o 
 -10   2  18     4693.68     5172.65    468.49 o 
  -9   2  18        6.23      498.96    143.32 o 
  -8   2  18      634.93      628.84    173.97 o 
  -7   2  18     2737.65     2549.29    738.94 o 
  -6   2  18      257.62      230.80    182.71 o 
  -5   2  18     3277.27     3060.70    677.41 o 
  -4   2  18     1672.21     1714.26    672.44 o 
  -3   2  18      344.60      447.85    125.28 o 
  -2   2  18      452.97      642.52    144.23 o 
  -1   2  18      562.15      606.74    190.94 o 
   0   2  18     1142.94     1400.64    185.12 o 
   1   2  18     1702.48     3567.88    262.21 o 
   2   2  18      189.27      442.79    172.57 o 
   3   2  18      643.02      695.81    230.24 o 
   4   2  18      271.00      290.97    149.35 o 
   5   2  18       58.06       -3.49    187.90 o 
   6   2  18       49.36      221.39    234.20 o 
   7   2  18       40.37      -33.98    282.41 o 
   8   2  18      535.53      555.89    300.20 o 
   9   2  18      275.12      504.77    235.71 o 
  10   2  18      388.94      310.53    220.23 o 
  11   2  18      270.20      100.44    256.87 o 
  12   2  18      106.10      109.83    207.60 o 
  13   2  18      394.04      431.25    244.36 o 
  14   2  18       22.45      240.56    303.76 o 
  15   2  18       21.71      100.06    249.59 o 
 -27   3  18       35.05      -37.28    148.83 o 
 -26   3  18      369.75      336.26    172.69 o 
 -25   3  18      340.73      156.20    159.12 o 
 -24   3  18     1187.05     1144.01    180.94 o 
 -23   3  18      778.08      764.38    166.72 o 
 -22   3  18       86.80      142.25    146.98 o 
 -21   3  18     1874.94     1882.62    164.86 o 
 -20   3  18      193.93      435.88    120.68 o 
 -19   3  18       75.14       59.96    118.03 o 
 -18   3  18     1154.15     1346.86    161.06 o 
 -17   3  18       23.47       32.19    108.19 o 
 -16   3  18     2793.33     2755.53    241.63 o 
 -15   3  18     1085.48     1247.99    162.14 o 
 -14   3  18     1848.62     1875.41    181.01 o 
 -13   3  18      531.08      964.29    246.25 o 
 -12   3  18      530.11     1028.20    169.10 o 
 -11   3  18       35.12       54.08     83.26 o 
 -10   3  18     4690.70     3921.89    323.88 o 
  -9   3  18      121.32      156.39    215.37 o 
  -8   3  18      550.99      432.87    134.82 o 
  -7   3  18      513.22      467.48    123.28 o 
  -6   3  18      591.43      695.71    140.82 o 
  -5   3  18      293.82      366.07    136.76 o 
  -4   3  18      111.57      288.39    123.16 o 
  -3   3  18      391.16      719.49    144.28 o 
  -2   3  18     3180.70     3157.84    430.51 o 
  -1   3  18      549.09      940.14    191.51 o 
   0   3  18      433.92      702.36    146.86 o 
   1   3  18      239.60      419.73    199.39 o 
   2   3  18      224.57      211.85    197.85 o 
   3   3  18       17.89      259.63    197.02 o 
   4   3  18       98.13      253.59    199.77 o 
   5   3  18       30.47       83.46    193.91 o 
   6   3  18     1174.49     1600.86    257.43 o 
   7   3  18       15.88      -13.38    189.76 o 
   8   3  18        3.46      -65.70    323.59 o 
   9   3  18        3.26     -158.81    306.44 o 
  10   3  18      553.44      370.23    368.53 o 
  11   3  18        6.92     -137.74    352.55 o 
  12   3  18      441.60      228.13    225.58 o 
  13   3  18        0.44     -110.33    300.71 o 
 -24   4  18       93.52      110.81    192.89 o 
 -23   4  18       81.46      184.76    173.65 o 
 -22   4  18      180.00      215.60    179.40 o 
 -21   4  18     2805.57     2459.50    241.28 o 
 -20   4  18       19.96       64.76    163.69 o 
 -19   4  18      259.89       52.80    171.04 o 
 -18   4  18      266.53      515.43    146.76 o 
 -17   4  18     1816.82     1776.98    254.38 o 
 -16   4  18      156.06      324.30    248.39 o 
 -15   4  18       26.25      156.05    150.88 o 
 -14   4  18      200.49      315.98    155.10 o 
 -13   4  18     2128.24     1334.47    320.24 o 
 -12   4  18       38.62       97.79    153.92 o 
 -11   4  18        0.33        2.39    153.28 o 
 -10   4  18       90.15       72.60    150.48 o 
  -9   4  18     2257.31     1973.85    221.16 o 
  -8   4  18      194.20      218.81    145.62 o 
  -7   4  18      260.52      450.46    153.81 o 
  -6   4  18        2.53      249.67    153.58 o 
  -5   4  18     1183.64     1568.54    211.00 o 
  -4   4  18       41.84      394.46    143.13 o 
  -3   4  18      251.23      125.28    151.90 o 
  -2   4  18       84.16      249.60    151.48 o 
  -1   4  18      261.20      235.80    208.15 o 
   0   4  18      357.49      375.64    212.34 o 
   1   4  18       59.04      134.18    167.34 o 
   2   4  18      292.31      322.34    214.23 o 
   3   4  18     1577.60     1115.62    244.69 o 
   4   4  18        2.26       92.38    201.07 o 
   5   4  18        5.90       75.87    206.41 o 
   6   4  18        7.59      -78.96    211.98 o 
   7   4  18       80.69      117.57    223.44 o 
   8   4  18       14.77     -120.27    261.50 o 
   9   4  18      305.93      -96.00    336.49 o 
  10   4  18       22.08     -389.20    625.63 o 
  11   4  18      324.66     -248.83    849.32 o 
 -20   5  18        1.71       -3.10    190.61 o 
 -19   5  18       35.48      -66.57    183.96 o 
 -18   5  18      525.52      534.29    188.13 o 
 -17   5  18      253.74      323.17    211.62 o 
 -16   5  18      382.50      265.74    188.60 o 
 -15   5  18        0.80      208.65    173.95 o 
 -14   5  18       14.33      173.06    185.67 o 
 -13   5  18        0.13      -36.40    221.42 o 
 -12   5  18      519.07      623.47    354.91 o 
 -11   5  18        4.65       66.36    235.25 o 
 -10   5  18      135.06      142.37    196.89 o 
  -9   5  18       56.58       56.30    187.35 o 
  -8   5  18      322.74      378.23    192.43 o 
  -7   5  18       23.24      163.23    188.36 o 
  -6   5  18      225.90      469.37    196.37 o 
  -5   5  18       25.11      204.73    173.32 o 
  -4   5  18      272.13      180.19    186.53 o 
  -3   5  18       17.13       92.79    271.98 o 
  -2   5  18       19.47        8.66    203.47 o 
  -1   5  18       56.61       20.14    230.05 o 
   0   5  18       50.05       87.71    234.83 o 
   1   5  18       13.79      -20.63    230.71 o 
   2   5  18       14.38     -207.88    212.99 o 
   3   5  18        1.20       23.45    231.63 o 
   4   5  18       71.06       80.70    225.07 o 
   5   5  18        6.86     -157.84    227.14 o 
   6   5  18      139.17      260.75    239.11 o 
  -9   6  18        1.88      126.14    316.36 o 
  -8   6  18      137.10      370.06    323.39 o 
  -7   6  18       90.46       53.77    307.89 o 
  -6   6  18       57.31      216.67    304.43 o 
  -5   6  18       93.49       23.87    299.38 o 
  -4   6  18      314.42      368.02    305.74 o 
 -30   1  19        8.88        7.91    200.02 o 
 -29   1  19      152.92       80.70    203.40 o 
 -28   1  19      345.00      479.60    205.91 o 
 -27   1  19      390.21      634.04    195.43 o 
 -26   1  19      106.63      300.75    143.82 o 
 -25   1  19     3778.64     3338.62    239.66 o 
 -24   1  19      159.34      293.10    128.33 o 
 -23   1  19      468.28      591.02    133.06 o 
 -22   1  19      259.42      466.39    126.60 o 
 -21   1  19      152.13      353.74    120.09 o 
 -20   1  19      235.34      802.76    136.57 o 
 -19   1  19       84.61      211.28    109.83 o 
 -18   1  19      168.29      318.39    109.56 o 
 -17   1  19     1490.27     1683.59    149.95 o 
 -16   1  19     3755.21     4289.04    263.23 o 
 -15   1  19      691.39      649.59    120.54 o 
 -14   1  19     3371.87     4168.90    283.35 o 
 -13   1  19      557.37      446.08    332.35 o 
 -12   1  19        1.43      511.33    125.46 o 
 -11   1  19      209.24      780.86    152.74 o 
 -10   1  19       16.54      208.02     86.64 o 
  -9   1  19      703.65      924.79    198.65 o 
  -8   1  19     3025.22     4081.57    265.38 o 
  -7   1  19     1847.98     1838.88    204.20 o 
  -6   1  19      449.30     1190.81    240.53 o 
  -5   1  19     2113.89     2066.65    319.66 o 
  -4   1  19        3.33      134.62    219.01 o 
  -3   1  19       11.57      235.03    123.42 o 
  -2   1  19      119.63      601.35    176.02 o 
  -1   1  19        1.39      -77.01    131.44 o 
   0   1  19        4.34      192.08    175.56 o 
   1   1  19     1967.45     1842.62    352.40 o 
   2   1  19      269.57      213.07    154.04 o 
   3   1  19      146.69       53.89    127.86 o 
   4   1  19      140.21     -162.15    143.41 o 
   5   1  19      116.18      -43.03    286.34 o 
   6   1  19      297.10      290.09    278.37 o 
   7   1  19       37.28      -50.37    166.90 o 
   8   1  19        2.70     -144.88    198.16 o 
   9   1  19        5.99      -26.33    499.80 o 
  10   1  19       40.25       91.39    230.06 o 
  11   1  19      226.03      339.72    243.01 o 
  12   1  19       12.42      141.42    240.64 o 
  13   1  19       15.08      178.01    240.10 o 
  14   1  19       56.08      115.38    238.15 o 
  15   1  19       35.12      322.00    248.87 o 
 -28   2  19      970.02      905.23    222.82 o 
 -27   2  19       10.51      -83.13    188.28 o 
 -26   2  19      131.67       97.09    193.04 o 
 -25   2  19      136.34      187.73    187.89 o 
 -24   2  19       23.39      186.95    183.71 o 
 -23   2  19       12.27       -3.02    130.19 o 
 -22   2  19     4826.52     4158.19    270.27 o 
 -21   2  19      157.44      174.39    122.24 o 
 -20   2  19      900.43     1011.06    117.21 o 
 -19   2  19     1705.51     1648.79    140.71 o 
 -18   2  19      659.79      879.04    129.97 o 
 -17   2  19      366.69      450.73    134.25 o 
 -16   2  19       54.53       92.49    101.83 o 
 -15   2  19        1.81      165.57    127.25 o 
 -14   2  19     5126.43     4681.26    342.04 o 
 -13   2  19      798.15      752.55    123.41 o 
 -12   2  19      887.89     1072.26    152.83 o 
 -11   2  19     3472.70     3432.36    239.92 o 
 -10   2  19     5277.34     4613.46    293.34 o 
  -9   2  19      994.94     1227.35    151.67 o 
  -8   2  19      519.76      324.14    246.68 o 
  -7   2  19      289.54      296.30    141.89 o 
  -6   2  19      334.05      530.86    142.39 o 
  -5   2  19      393.71      408.87    206.79 o 
  -4   2  19      513.80      507.31    212.20 o 
  -3   2  19     1537.28     1407.19    363.92 o 
  -2   2  19     3652.45     4043.22    278.56 o 
  -1   2  19        4.46      353.73    137.72 o 
   0   2  19      194.59      427.53    146.88 o 
   1   2  19     2631.83     2658.41    297.42 o 
   2   2  19      166.75       90.04    147.45 o 
   3   2  19       63.69      346.95    198.15 o 
   4   2  19      263.31      500.95    158.74 o 
   5   2  19      126.04       96.39    210.64 o 
   6   2  19       85.38      188.80    214.18 o 
   7   2  19       35.02     -179.99    312.78 o 
   8   2  19      358.30      163.25    248.06 o 
   9   2  19      753.57      905.43    370.29 o 
  10   2  19       21.24      -16.15    188.94 o 
  11   2  19        7.79      188.62    219.24 o 
  12   2  19        7.76       84.51    240.96 o 
  13   2  19       18.86       47.07    404.80 o 
  14   2  19      162.65      430.51    260.29 o 
 -27   3  19      472.31      277.77    220.02 o 
 -26   3  19      171.10       54.70    196.06 o 
 -25   3  19     1969.33     1784.00    313.55 o 
 -24   3  19      154.02      191.70    159.86 o 
 -23   3  19       86.79      123.92    146.41 o 
 -22   3  19       58.66      -68.23    147.64 o 
 -21   3  19      435.85      601.58    133.05 o 
 -20   3  19       62.71      298.96    122.02 o 
 -19   3  19      703.16      829.42    141.44 o 
 -18   3  19       81.84       71.73    118.80 o 
 -17   3  19      992.54     1266.15    164.33 o 
 -16   3  19     1739.31     1659.77    286.81 o 
 -15   3  19      440.64      454.90    143.75 o 
 -14   3  19     1707.86     1874.10    263.30 o 
 -13   3  19     1028.13     1347.82    183.79 o 
 -12   3  19      373.88      351.48    143.12 o 
 -11   3  19      357.01      764.09    151.97 o 
 -10   3  19       44.34      113.74    128.37 o 
  -9   3  19      432.62      285.10    206.01 o 
  -8   3  19      223.88      299.94    235.46 o 
  -7   3  19      310.65      334.77    134.68 o 
  -6   3  19      548.58      423.94    137.35 o 
  -5   3  19      760.26     1026.69    163.81 o 
  -4   3  19       57.05       87.83    132.64 o 
  -3   3  19      109.96      217.65    130.06 o 
  -2   3  19       86.47      140.89    143.83 o 
  -1   3  19      203.50      314.14    149.62 o 
   0   3  19       10.09      286.69    140.99 o 
   1   3  19     1617.58     2015.39    275.69 o 
   2   3  19      342.84      666.79    221.21 o 
   3   3  19      932.99     1141.51    222.91 o 
   4   3  19      178.02      315.26    207.27 o 
   5   3  19      287.34      458.84    312.97 o 
   6   3  19      309.99      138.97    215.72 o 
   7   3  19      212.91      230.21    254.19 o 
   8   3  19      145.61     -169.61    263.72 o 
   9   3  19      229.38     -141.36    473.11 o 
  10   3  19      234.60       59.10    261.18 o 
  11   3  19       60.97      -83.81    342.09 o 
  12   3  19       27.57     -153.20    312.46 o 
 -24   4  19        0.12       98.11    189.12 o 
 -23   4  19      418.09      306.96    180.06 o 
 -22   4  19      362.46      142.09    176.48 o 
 -21   4  19      284.04      142.05    170.27 o 
 -20   4  19     1296.46     1044.17    188.89 o 
 -19   4  19        4.68      206.95    140.43 o 
 -18   4  19       37.13      125.12    176.59 o 
 -17   4  19      110.97      475.60    163.14 o 
 -16   4  19       24.39      335.35    165.55 o 
 -15   4  19        0.08      170.18    165.59 o 
 -14   4  19      351.73      294.39    166.09 o 
 -13   4  19      141.91      154.74    186.83 o 
 -12   4  19      290.37      287.05    250.93 o 
 -11   4  19      229.06      105.30    162.76 o 
 -10   4  19       45.33       -9.08    175.14 o 
  -9   4  19      584.55      674.28    162.96 o 
  -8   4  19        0.64      118.41    151.00 o 
  -7   4  19      224.90      144.93    159.16 o 
  -6   4  19        3.59       56.66    153.26 o 
  -5   4  19        2.53      252.42    148.24 o 
  -4   4  19        0.73       31.58    152.79 o 
  -3   4  19       73.16      147.45    149.00 o 
  -2   4  19       61.41       56.40    148.01 o 
  -1   4  19        6.35       22.69    217.97 o 
   0   4  19      830.38      790.92    237.14 o 
   1   4  19      211.87      343.30    212.08 o 
   2   4  19      220.69      414.70    227.57 o 
   3   4  19       60.36      363.24    224.09 o 
   4   4  19       84.19      296.60    223.26 o 
   5   4  19      171.19      207.18    213.95 o 
   6   4  19       53.73       38.78    224.39 o 
   7   4  19       19.41       10.58    239.89 o 
   8   4  19      124.42      -34.15    319.96 o 
   9   4  19        4.21     -202.82    234.58 o 
 -19   5  19        4.24      -60.88    184.20 o 
 -18   5  19      306.43      266.52    198.58 o 
 -17   5  19      201.67      279.98    179.45 o 
 -16   5  19      926.31     1006.38    212.79 o 
 -15   5  19       14.86       69.41    186.71 o 
 -14   5  19        3.13      140.69    184.88 o 
 -13   5  19       46.44      -40.56    164.83 o 
 -12   5  19       66.94      -17.56    195.77 o 
 -11   5  19       98.51      108.45    194.13 o 
 -10   5  19      180.39      151.65    192.33 o 
  -9   5  19      106.15       98.37    187.91 o 
  -8   5  19      283.30      494.02    213.62 o 
  -7   5  19       15.91       38.82    191.94 o 
  -6   5  19        9.45      -58.21    193.50 o 
  -5   5  19      183.45      274.93    196.46 o 
  -4   5  19      264.37      314.62    251.60 o 
  -3   5  19        0.31       59.76    218.85 o 
  -2   5  19      108.69      290.55    228.45 o 
  -1   5  19       25.51      -13.23    178.50 o 
   0   5  19       27.68      155.33    225.72 o 
   1   5  19       42.10       86.23    238.94 o 
   2   5  19       71.30      165.39    228.84 o 
   3   5  19       49.71      -70.31    235.30 o 
   4   5  19      288.01      206.51    224.39 o 
 -28   0  20      126.23      127.73    231.31 o 
 -27   0  20      237.21      481.69    250.38 o 
 -26   0  20       22.52       62.28    216.70 o 
 -25   0  20      116.82      130.91    212.25 o 
 -24   0  20     4691.62     4034.01    432.12 o 
 -23   0  20      454.85      400.99    210.34 o 
 -22   0  20     3245.06     2804.36    338.71 o 
 -21   0  20       17.12      135.36    189.37 o 
 -20   0  20     2678.54     2548.27    239.01 o 
 -19   0  20        0.08      -48.37    129.38 o 
 -18   0  20      489.77     1226.71    432.44 o 
 -17   0  20      909.42     1139.55    164.85 o 
 -16   0  20     2757.71     2373.76    228.39 o 
 -15   0  20     1432.50     1440.14    173.89 o 
 -14   0  20    41525.60    38467.33   3271.44 o 
 -13   0  20     1435.30     1797.13    269.44 o 
 -12   0  20    11026.21    10592.13    941.14 o 
 -11   0  20      125.98      223.05    146.80 o 
 -10   0  20     5365.29     8198.92    763.21 o 
  -9   0  20        4.99      -11.44    137.90 o 
  -8   0  20     6618.35     6607.69    643.74 o 
  -7   0  20      118.41      418.78    228.14 o 
  -6   0  20     2666.81     3214.88    409.88 o 
  -5   0  20       40.57       66.65    303.12 o 
  -4   0  20     5849.82     6077.04    987.21 o 
  -3   0  20      275.78      -16.84    263.41 o 
  -2   0  20     3014.75     4881.46   1044.09 o 
  -1   0  20      218.73       39.49    181.97 o 
   0   0  20     2503.90     3187.62    339.23 o 
   1   0  20     1697.03     1177.89    379.70 o 
   2   0  20       22.03       98.71    238.20 o 
   3   0  20       82.18      -51.60    271.67 o 
   4   0  20      795.65     1003.98    265.06 o 
   5   0  20      126.43     -134.88    212.03 o 
   6   0  20       79.30     -128.42    238.57 o 
   7   0  20       62.33      395.27    379.38 o 
   8   0  20     2134.35     3514.19    588.45 o 
   9   0  20      242.41      419.41    368.58 o 
  10   0  20      550.83      579.56    357.14 o 
  11   0  20       90.58      157.60    356.50 o 
  12   0  20      508.28      694.58    383.83 o 
  13   0  20      101.89      252.92    345.70 o 
  14   0  20       64.11      315.83    355.87 o 
 -29   1  20      135.98      188.34    206.41 o 
 -28   1  20      133.41        8.49    188.30 o 
 -27   1  20     3763.18     2975.38    302.01 o 
 -26   1  20       22.89       14.71    136.35 o 
 -25   1  20     1952.71     1961.39    188.23 o 
 -24   1  20      502.62      586.21    138.80 o 
 -23   1  20       14.72      189.20    125.12 o 
 -22   1  20      142.12      285.09    120.41 o 
 -21   1  20      466.40      544.79    120.62 o 
 -20   1  20      167.17      242.28    117.19 o 
 -19   1  20     9673.49     7865.72    433.10 o 
 -18   1  20      674.49      574.53    121.67 o 
 -17   1  20     7228.30     6385.27    362.51 o 
 -16   1  20       33.95      242.17    123.72 o 
 -15   1  20    13442.92    11468.19    721.86 o 
 -14   1  20     2107.59     2024.08    188.88 o 
 -13   1  20       63.16      444.22    131.00 o 
 -12   1  20     1549.85     1894.58    195.67 o 
 -11   1  20     8194.20     8589.37    476.67 o 
 -10   1  20      280.94     1468.72    257.96 o 
  -9   1  20       33.96      172.36    110.70 o 
  -8   1  20       75.08      136.80    101.17 o 
  -7   1  20     5934.37     5214.42    409.29 o 
  -6   1  20      189.51      321.19    118.34 o 
  -5   1  20      433.29      892.63    152.35 o 
  -4   1  20      137.59      603.51    137.38 o 
  -3   1  20     2609.68     2351.63    573.58 o 
  -2   1  20      506.52      733.10    367.96 o 
  -1   1  20       40.41      -75.34    202.57 o 
   0   1  20       15.44     -107.62    142.90 o 
   1   1  20     1272.48      840.46    312.50 o 
   2   1  20      287.52      235.51    149.63 o 
   3   1  20      139.04       15.05    151.45 o 
   4   1  20     1052.45      738.26    307.82 o 
   5   1  20     1613.63      897.87    561.97 o 
   6   1  20      195.40       52.26    165.40 o 
   7   1  20      322.69      363.27    382.35 o 
   8   1  20      147.31      132.34    169.66 o 
   9   1  20      210.47      242.27    370.17 o 
  10   1  20       98.49      331.29    250.26 o 
  11   1  20      238.49      464.21    260.96 o 
  12   1  20      104.11      187.23    239.04 o 
  13   1  20      113.47      224.40    249.68 o 
  14   1  20        5.63      173.66    245.82 o 
 -28   2  20      406.09      193.19    208.46 o 
 -27   2  20      738.37      365.61    198.68 o 
 -26   2  20       25.90     -225.41    237.99 o 
 -25   2  20        9.70      -78.86    177.56 o 
 -24   2  20     1062.07     1028.34    156.99 o 
 -23   2  20      246.25      477.92    143.86 o 
 -22   2  20     2752.04     2596.46    293.75 o 
 -21   2  20      804.36     1110.00    148.05 o 
 -20   2  20       89.56      225.86    125.66 o 
 -19   2  20      149.55      309.38    126.08 o 
 -18   2  20      181.84      466.57    110.15 o 
 -17   2  20      442.55      517.63    125.53 o 
 -16   2  20     2441.84     2405.48    186.57 o 
 -15   2  20      238.99      281.69    113.59 o 
 -14   2  20     9313.97     8780.36    493.62 o 
 -13   2  20     1369.45     1488.00    158.25 o 
 -12   2  20       87.55      338.84    124.16 o 
 -11   2  20      129.66      368.14    152.08 o 
 -10   2  20       64.89      329.82    120.90 o 
  -9   2  20     2626.68     2410.97    209.34 o 
  -8   2  20     2062.54     2094.57    311.24 o 
  -7   2  20       15.40       97.94    123.60 o 
  -6   2  20     2280.20     2179.46    424.28 o 
  -5   2  20      651.81      670.29    152.22 o 
  -4   2  20        4.79      105.23    145.05 o 
  -3   2  20     1536.66     1651.86    563.87 o 
  -2   2  20      277.10      299.19    146.20 o 
  -1   2  20     2423.70     2005.87    659.87 o 
   0   2  20       87.86       67.82    223.97 o 
   1   2  20      284.92      551.27    320.01 o 
   2   2  20       95.55      182.42    202.06 o 
   3   2  20      303.26      270.49    251.97 o 
   4   2  20      331.12      390.95    362.86 o 
   5   2  20     1326.94     1261.33    579.55 o 
   6   2  20       29.96     -130.54    314.16 o 
   7   2  20       34.88     -137.36    351.71 o 
   8   2  20      413.37      441.57    306.03 o 
   9   2  20      255.80      232.22    303.55 o 
  10   2  20        3.24     -164.70    310.62 o 
  11   2  20      154.05      427.83    263.02 o 
  12   2  20       37.58       98.37    296.45 o 
  13   2  20        1.97      148.71    259.40 o 
 -26   3  20     1773.43     1793.48    392.09 o 
 -25   3  20      534.89      694.33    220.42 o 
 -24   3  20     2245.74     1900.12    256.82 o 
 -23   3  20      284.78      335.65    159.42 o 
 -22   3  20        7.90      -48.34    124.36 o 
 -21   3  20       52.30      113.60    116.10 o 
 -20   3  20       68.63      111.20    121.56 o 
 -19   3  20     2692.10     2574.61    191.96 o 
 -18   3  20     1478.04     1598.80    182.33 o 
 -17   3  20      968.83     1207.22    170.52 o 
 -16   3  20      442.34      844.06    286.27 o 
 -15   3  20       68.49      317.97    157.93 o 
 -14   3  20       86.93      385.02    178.57 o 
 -13   3  20     1126.14     1266.59    185.45 o 
 -12   3  20      338.19      566.75    153.20 o 
 -11   3  20     2620.35     2410.03    241.53 o 
 -10   3  20     1561.45     1621.94    493.34 o 
  -9   3  20     1424.91     1389.12    294.17 o 
  -8   3  20       71.92       66.65    187.40 o 
  -7   3  20      658.56      560.05    264.47 o 
  -6   3  20      325.10      382.42    145.63 o 
  -5   3  20      167.82      163.48    148.78 o 
  -4   3  20      191.16      110.66    139.08 o 
  -3   3  20       32.62       95.35    138.66 o 
  -2   3  20       25.20      109.31    147.18 o 
  -1   3  20      309.55      201.07    157.14 o 
   0   3  20        1.85       -4.86    195.44 o 
   1   3  20       46.63      185.02    199.20 o 
   2   3  20     3325.48     3604.44    360.00 o 
   3   3  20     1220.23     1987.03    469.30 o 
   4   3  20      103.52      432.08    227.66 o 
   5   3  20      416.36      379.82    230.98 o 
   6   3  20       24.97      -79.03    579.87 o 
   7   3  20       41.31     -176.35    345.70 o 
   8   3  20       10.69     -262.76    481.37 o 
   9   3  20        1.60     -406.01    425.45 o 
  10   3  20      491.83      175.35    823.26 o 
  11   3  20       90.15     -317.89    784.18 o 
 -23   4  20      189.66      227.70    184.23 o 
 -22   4  20      635.40      593.73    185.32 o 
 -21   4  20     2442.19     2060.15    232.71 o 
 -20   4  20      212.72      349.97    177.10 o 
 -19   4  20     1525.19     1599.35    219.45 o 
 -18   4  20      133.89      349.37    249.21 o 
 -17   4  20       61.57      154.07    161.44 o 
 -16   4  20      684.17      676.63    199.40 o 
 -15   4  20     1621.80     1563.23    369.66 o 
 -14   4  20     1760.37     1768.88    222.41 o 
 -13   4  20     1813.53     1608.35    208.98 o 
 -12   4  20      944.82      766.89    265.09 o 
 -11   4  20       11.65       51.73    190.16 o 
 -10   4  20      783.84      733.78    309.65 o 
  -9   4  20     1382.09     1625.26    213.75 o 
  -8   4  20     1624.48     1874.34    224.63 o 
  -7   4  20       12.27      124.80    160.50 o 
  -6   4  20      546.70      606.71    168.31 o 
  -5   4  20      171.01      373.83    212.58 o 
  -4   4  20       39.38      248.15    163.93 o 
  -3   4  20      446.80      524.27    171.96 o 
  -2   4  20      728.55      675.14    244.77 o 
  -1   4  20      608.07      741.89    261.50 o 
   0   4  20      886.20     1174.24    258.04 o 
   1   4  20      123.27       44.58    214.99 o 
   2   4  20       28.02      166.11    233.43 o 
   3   4  20       13.79      156.87    211.84 o 
   4   4  20       54.52     -103.59    212.04 o 
   5   4  20      400.79      355.96    237.92 o 
   6   4  20      318.33      377.40    241.40 o 
   7   4  20      241.12      -65.05    241.67 o 
   8   4  20        8.54     -280.79    421.32 o 
 -18   5  20      464.92      543.88    248.15 o 
 -17   5  20      379.36      351.25    196.37 o 
 -16   5  20     2005.12     1855.99    391.33 o 
 -15   5  20      206.42      321.50    202.38 o 
 -14   5  20       37.22      144.30    184.43 o 
 -13   5  20      413.77      465.04    211.61 o 
 -12   5  20       24.08      216.01    194.48 o 
 -11   5  20      733.26      765.00    269.79 o 
 -10   5  20      505.63      461.11    284.50 o 
  -9   5  20      528.50      797.56    211.01 o 
  -8   5  20      573.28      667.47    204.49 o 
  -7   5  20      391.34      389.59    197.22 o 
  -6   5  20      718.44     1015.21    216.49 o 
  -5   5  20      391.03      488.03    260.94 o 
  -4   5  20       55.51      313.51    365.08 o 
  -3   5  20       77.29       80.75    256.68 o 
  -2   5  20       21.08      173.20    256.43 o 
  -1   5  20      168.69      276.63    252.35 o 
   0   5  20        1.14     -151.90    233.88 o 
   1   5  20       44.25      -25.95    234.29 o 
   2   5  20      582.79      566.85    253.86 o 
   3   5  20      625.99      605.88    267.25 o 
 -29   1  21       47.54       -0.05    201.03 o 
 -28   1  21      463.30      639.94    214.67 o 
 -27   1  21      303.36      241.82    150.66 o 
 -26   1  21      344.14      504.06    146.26 o 
 -25   1  21      747.09      858.53    149.81 o 
 -24   1  21        4.39      156.52    131.40 o 
 -23   1  21        3.96      126.34    129.91 o 
 -22   1  21       11.65       63.89    122.77 o 
 -21   1  21       92.13      166.08    116.52 o 
 -20   1  21      207.61      725.15    147.97 o 
 -19   1  21     1754.45     1763.32    165.96 o 
 -18   1  21      579.65     1036.93    140.04 o 
 -17   1  21      236.54      341.53    106.77 o 
 -16   1  21       15.76      678.75    146.25 o 
 -15   1  21      474.84      617.94    144.56 o 
 -14   1  21        9.43     1104.20    311.70 o 
 -13   1  21      202.09      408.55    146.04 o 
 -12   1  21      267.70      390.19    152.08 o 
 -11   1  21      529.84      638.42    211.93 o 
 -10   1  21       37.28      282.33    161.09 o 
  -9   1  21     2260.83     2426.51    293.04 o 
  -8   1  21     2275.49     1981.53    183.23 o 
  -7   1  21      114.61      311.83    131.52 o 
  -6   1  21      578.00      732.45    222.04 o 
  -5   1  21      623.74      483.14    242.01 o 
  -4   1  21      123.95      -51.87    157.82 o 
  -3   1  21      192.43      161.13    215.62 o 
  -2   1  21        0.58       72.71    309.69 o 
  -1   1  21      774.54      728.60    342.92 o 
   0   1  21      543.72      630.53    179.08 o 
   1   1  21      137.32       23.28    260.83 o 
   2   1  21      197.74      122.40    158.41 o 
   3   1  21      259.26       43.97    208.58 o 
   4   1  21        0.86       33.34    295.90 o 
   5   1  21       96.08     -234.41    291.61 o 
   6   1  21      171.69     -123.46    280.29 o 
   7   1  21        1.67     -114.34    179.45 o 
   8   1  21       32.83       85.71    253.30 o 
   9   1  21       28.81       92.34    263.52 o 
  10   1  21       81.30      176.51    261.22 o 
  11   1  21        8.55      176.99    255.55 o 
  12   1  21        6.32      216.05    258.12 o 
  13   1  21       14.90      218.41    252.35 o 
 -28   2  21       35.84      485.23    518.55 o 
 -27   2  21       23.43      -14.79    202.10 o 
 -26   2  21      919.83      979.41    215.74 o 
 -25   2  21      282.10      344.67    195.00 o 
 -24   2  21       37.34      132.97    137.65 o 
 -23   2  21     1204.86     1265.47    161.11 o 
 -22   2  21     2789.54     2357.83    276.30 o 
 -21   2  21      146.69      245.68    108.34 o 
 -20   2  21      856.45     1021.82    155.23 o 
 -19   2  21        5.62      118.13    119.35 o 
 -18   2  21        3.44      215.96    132.44 o 
 -17   2  21      571.29      968.13    219.88 o 
 -16   2  21      890.48      802.01    133.76 o 
 -15   2  21      961.30      958.46    143.40 o 
 -14   2  21     6804.58     6496.53    558.58 o 
 -13   2  21      218.45      414.67    138.63 o 
 -12   2  21     1555.91     1503.02    232.19 o 
 -11   2  21      975.84      896.49    145.80 o 
 -10   2  21      244.80      121.83    120.50 o 
  -9   2  21     1235.55     1377.83    177.67 o 
  -8   2  21        0.77      -11.35    115.42 o 
  -7   2  21        8.79      -82.41    162.62 o 
  -6   2  21     1549.09     2029.82    370.24 o 
  -5   2  21      563.12      863.92    235.84 o 
  -4   2  21      854.67      714.87    172.11 o 
  -3   2  21     2053.03     1887.27    219.15 o 
  -2   2  21      374.20      422.83    194.21 o 
  -1   2  21     1226.37     1167.12    358.97 o 
   0   2  21       11.66     -160.12    273.05 o 
   1   2  21      145.75     -231.84    235.88 o 
   2   2  21       45.97      126.41    215.03 o 
   3   2  21      337.39      580.34    228.95 o 
   4   2  21      170.02      123.85    214.93 o 
   5   2  21      235.37     -101.21    349.19 o 
   6   2  21      457.11       25.33    593.22 o 
   7   2  21       29.01     -286.00    513.47 o 
   8   2  21      177.02     -178.92    417.51 o 
   9   2  21      190.50      -57.94    178.04 o 
  10   2  21       88.59     -123.92    402.89 o 
  11   2  21        0.18       29.62    398.13 o 
  12   2  21        9.05      147.39    254.05 o 
 -26   3  21      296.02      432.90    220.42 o 
 -25   3  21     1216.63     1289.54    249.11 o 
 -24   3  21      140.31      388.74    212.66 o 
 -23   3  21       19.98       28.30    193.14 o 
 -22   3  21       12.32      133.26    121.39 o 
 -21   3  21      155.47      156.87    125.51 o 
 -20   3  21      172.50      178.17    127.46 o 
 -19   3  21     1426.76     1450.01    186.06 o 
 -18   3  21     1642.80     1608.86    200.07 o 
 -17   3  21     2476.97     2589.21    286.60 o 
 -16   3  21        2.85      210.82    179.40 o 
 -15   3  21       14.62      333.35    146.30 o 
 -14   3  21      316.54      399.86    182.74 o 
 -13   3  21        8.99      217.86    140.90 o 
 -12   3  21        8.31      204.99    150.22 o 
 -11   3  21     1524.97     1412.66    379.10 o 
 -10   3  21       26.89      186.72    141.87 o 
  -9   3  21     1831.69     1826.66    507.39 o 
  -8   3  21      397.82      358.09    194.64 o 
  -7   3  21      129.98      203.36    180.19 o 
  -6   3  21     1688.30     1466.88    346.20 o 
  -5   3  21       58.66      183.58    154.84 o 
  -4   3  21       49.23      180.44    138.80 o 
  -3   3  21      185.32      138.36    152.91 o 
  -2   3  21       23.88       35.19    144.63 o 
  -1   3  21      823.99      727.14    247.86 o 
   0   3  21      182.89      251.32    222.42 o 
   1   3  21       53.90      445.13    227.94 o 
   2   3  21      737.83     1042.72    247.52 o 
   3   3  21      132.27      312.54    236.15 o 
   4   3  21      466.94      646.53    294.23 o 
   5   3  21      460.12      447.74    242.64 o 
   6   3  21       79.07       65.38    334.26 o 
   7   3  21      172.70     -293.69    597.67 o 
   8   3  21      592.49       22.90    816.91 o 
   9   3  21      169.90      -98.31    498.53 o 
  10   3  21       38.07     -435.65    739.06 o 
 -22   4  21      306.96      267.80    177.33 o 
 -21   4  21      848.43      870.94    196.39 o 
 -20   4  21      336.87      494.17    156.87 o 
 -19   4  21       69.96      133.64    156.85 o 
 -18   4  21        0.25      441.13    182.76 o 
 -17   4  21       64.16      235.35    195.07 o 
 -16   4  21        0.58      298.52    205.39 o 
 -15   4  21       17.17      116.34    169.70 o 
 -14   4  21     1104.38     1028.41    247.11 o 
 -13   4  21      397.19      325.37    174.78 o 
 -12   4  21      227.78      369.14    285.50 o 
 -11   4  21        1.23       36.35    164.60 o 
 -10   4  21       51.67       85.36    242.60 o 
  -9   4  21      926.36      645.30    233.44 o 
  -8   4  21       17.35      102.60    161.39 o 
  -7   4  21       27.72      204.00    169.24 o 
  -6   4  21      299.72      628.67    181.90 o 
  -5   4  21      127.08      362.38    176.69 o 
  -4   4  21      560.58      741.82    191.37 o 
  -3   4  21      346.06      347.58    243.32 o 
  -2   4  21       29.59     -165.31    228.09 o 
  -1   4  21       76.86      352.47    236.02 o 
   0   4  21      156.15      479.20    242.44 o 
   1   4  21        1.03       73.86    223.77 o 
   2   4  21       64.39      240.20    244.88 o 
   3   4  21       54.93      -19.60    205.93 o 
   4   4  21       68.68      171.61    306.30 o 
   5   4  21      162.83       62.22    243.54 o 
   6   4  21       80.19     -269.61    249.96 o 
 -16   5  21      234.61      175.30    212.65 o 
 -15   5  21        5.01      294.92    205.62 o 
 -14   5  21        4.01       -1.21    172.92 o 
 -13   5  21       76.47     -192.16    560.17 o 
 -12   5  21       33.95      -65.50    329.08 o 
 -11   5  21       74.80      117.19    200.90 o 
 -10   5  21      186.88      255.41    300.78 o 
  -9   5  21       83.51      106.80    195.69 o 
  -8   5  21      507.48      678.77    211.33 o 
  -7   5  21       39.11       88.74    186.64 o 
  -6   5  21       75.38      355.88    207.53 o 
  -5   5  21      139.52      -22.10    298.36 o 
  -4   5  21      182.66      253.63    328.86 o 
  -3   5  21       10.82     -117.35    260.86 o 
  -2   5  21       35.93       96.52    261.48 o 
  -1   5  21       43.30       29.92    262.32 o 
   0   5  21       64.11       -8.14    244.32 o 
 -29   0  22       21.29     -281.52    238.30 o 
 -28   0  22       12.49      120.74    244.02 o 
 -27   0  22      100.15     -113.75    231.95 o 
 -26   0  22      120.21      260.55    225.59 o 
 -25   0  22       39.11      156.33    221.78 o 
 -24   0  22     5197.10     3970.46    434.03 o 
 -23   0  22     1234.01     1098.74    242.75 o 
 -22   0  22     7866.25     6508.55    624.67 o 
 -21   0  22      702.48      680.60    212.88 o 
 -20   0  22       23.91      119.47    141.08 o 
 -19   0  22      229.73      406.07    193.82 o 
 -18   0  22      243.94      334.90    201.45 o 
 -17   0  22     1306.21     1402.50    260.55 o 
 -16   0  22     3161.82     3174.21    383.83 o 
 -15   0  22     1370.40     1959.81    299.95 o 
 -14   0  22       96.20      659.63    227.50 o 
 -13   0  22     3368.17     3265.72    396.54 o 
 -11   0  22     4485.01     4338.40    481.06 o 
 -10   0  22     4760.92     4227.19    479.79 o 
  -9   0  22     3075.93     3458.27    440.39 o 
  -8   0  22     3004.20     3056.64    395.90 o 
  -7   0  22     2060.62     1143.86    309.48 o 
  -6   0  22     1550.14     1410.76    334.90 o 
  -5   0  22      415.61      209.07    280.88 o 
  -4   0  22     1727.41      962.75    256.73 o 
  -3   0  22     1420.88     1257.61    341.25 o 
  -2   0  22     5148.84     6040.11    496.88 o 
  -1   0  22     4222.10     4127.85    401.50 o 
   0   0  22      900.51     1031.53    257.31 o 
   1   0  22      108.10      -19.70    358.41 o 
   2   0  22       91.22      -99.19    521.09 o 
   3   0  22       28.70     -276.08    247.32 o 
   4   0  22     3375.60     5251.65    963.07 o 
   5   0  22       17.15     -359.81    239.87 o 
   6   0  22       83.71      -45.12    375.57 o 
   7   0  22       19.05      -73.72    373.02 o 
   8   0  22       19.31      -74.35    381.29 o 
   9   0  22      180.61       -3.81    369.21 o 
  10   0  22       89.77      259.27    386.37 o 
  11   0  22      133.46       99.13    370.48 o 
  12   0  22      165.90      640.56    392.72 o 
 -28   1  22       90.71      151.24    252.92 o 
 -27   1  22     2696.38     2546.65    221.32 o 
 -26   1  22      498.91      651.86    152.59 o 
 -25   1  22     2170.23     2083.28    199.29 o 
 -24   1  22        9.29      151.43    135.93 o 
 -23   1  22      248.97      385.21    133.49 o 
 -22   1  22      209.41      280.06    130.85 o 
 -21   1  22      395.27      475.12    127.20 o 
 -20   1  22      995.24     1325.99    156.49 o 
 -19   1  22     5949.32     4679.15    292.75 o 
 -18   1  22     1143.65     1632.57    159.62 o 
 -17   1  22     1722.40     1455.20    179.06 o 
 -16   1  22      229.46      461.62    144.09 o 
 -15   1  22     1997.33     2560.80    241.28 o 
 -14   1  22      644.92      959.33    176.59 o 
 -13   1  22      877.80     1184.52    188.86 o 
 -12   1  22     5825.25     5651.29    410.85 o 
 -11   1  22     1766.29     1590.35    212.93 o 
 -10   1  22     1068.27     1171.23    278.97 o 
  -9   1  22       54.65       96.73    144.57 o 
  -8   1  22     4229.04     3845.56    572.25 o 
  -7   1  22     5686.65     5020.50    336.92 o 
  -6   1  22     3353.78     2878.99    494.52 o 
  -5   1  22       69.49     -115.33    149.79 o 
  -4   1  22      911.14      774.68    177.96 o 
  -3   1  22     2471.37     2402.24    321.62 o 
  -2   1  22       13.50      -69.78    303.73 o 
  -1   1  22     1058.62     1482.05    216.34 o 
   0   1  22      599.73      819.77    375.96 o 
   1   1  22     2592.42     3278.94    698.26 o 
   2   1  22      327.40       18.73    193.64 o 
   3   1  22       30.11     -396.25    533.80 o 
   4   1  22        1.31     -471.33    357.14 o 
   5   1  22       29.95     -288.75    207.66 o 
   6   1  22       24.57     -249.07    188.86 o 
   7   1  22      817.10     1062.80    634.21 o 
   8   1  22       33.02      302.39    275.90 o 
   9   1  22      288.99      553.82    319.64 o 
  10   1  22       10.53        5.40    256.96 o 
  11   1  22       53.96      -40.94    259.94 o 
  12   1  22       41.19      239.69    261.63 o 
 -27   2  22       10.53      239.68    199.93 o 
 -26   2  22      401.77      598.58    205.52 o 
 -25   2  22      756.43     1011.75    169.16 o 
 -24   2  22       84.94      386.26    151.87 o 
 -23   2  22      419.19      668.91    150.05 o 
 -22   2  22     3363.07     3012.75    227.97 o 
 -21   2  22        7.04      345.53    138.53 o 
 -20   2  22       15.10      203.25    136.28 o 
 -19   2  22      277.41      608.95    153.57 o 
 -18   2  22      290.08      392.66    160.84 o 
 -17   2  22     2026.35     2406.34    287.24 o 
 -16   2  22     1846.16     1899.77    220.67 o 
 -15   2  22      635.88     1007.95    192.43 o 
 -14   2  22      952.57     1499.41    248.15 o 
 -13   2  22       26.53      448.05    130.93 o 
 -12   2  22      452.38      669.01    140.98 o 
 -11   2  22     1208.12     1504.97    176.11 o 
 -10   2  22      950.23      780.84    139.91 o 
  -9   2  22     2009.08     2270.25    355.36 o 
  -8   2  22      570.67      690.45    161.84 o 
  -7   2  22      170.73      114.80    146.75 o 
  -6   2  22      346.19      245.17    159.22 o 
  -5   2  22        0.24      204.95    160.07 o 
  -4   2  22      689.82      917.26    307.44 o 
  -3   2  22     1009.70     1092.06    342.93 o 
  -2   2  22     1131.14     1141.31    480.35 o 
  -1   2  22     1199.82      723.75    388.67 o 
   0   2  22      347.73      405.21    251.43 o 
   1   2  22        1.79     -166.27    198.25 o 
   2   2  22       12.66      -98.72    223.54 o 
   3   2  22        7.13     -273.51    209.93 o 
   4   2  22      448.98       62.12    222.77 o 
   5   2  22       57.85     -358.68    247.20 o 
   6   2  22      198.41      268.81    264.36 o 
   7   2  22        8.61       10.17    258.00 o 
   8   2  22        0.18     -345.54    230.36 o 
   9   2  22        4.25     -713.96    475.97 o 
  10   2  22        0.36     -318.37    503.30 o 
 -25   3  22      212.47      232.52    211.85 o 
 -24   3  22        2.47      329.63    230.04 o 
 -23   3  22        8.07      169.25    149.76 o 
 -22   3  22     1510.85     1913.65    206.05 o 
 -21   3  22      971.05      882.76    244.91 o 
 -20   3  22     1447.29     1424.14    219.14 o 
 -19   3  22        7.03      223.75    132.29 o 
 -18   3  22      104.44      188.59    150.55 o 
 -17   3  22      214.29      451.01    200.37 o 
 -16   3  22       12.59      253.73    244.34 o 
 -15   3  22      213.36      348.50    158.02 o 
 -14   3  22     1197.66     1334.98    184.69 o 
 -13   3  22       16.25      173.86    147.08 o 
 -12   3  22     1018.09     1130.28    253.08 o 
 -11   3  22       23.90       62.56    210.81 o 
 -10   3  22     1369.52     1080.30    170.85 o 
  -9   3  22       72.23      -47.66    228.57 o 
  -8   3  22      186.70      304.39    212.39 o 
  -7   3  22       14.80      -47.65    258.22 o 
  -6   3  22     1838.60     1504.04    269.79 o 
  -5   3  22       81.61      233.35    164.04 o 
  -4   3  22      104.19      164.27    166.72 o 
  -3   3  22      164.47      116.87    169.87 o 
  -2   3  22      238.81      269.80    173.90 o 
  -1   3  22      400.50      344.20    226.44 o 
   0   3  22      454.73      562.68    241.12 o 
   1   3  22        2.18       96.66    234.13 o 
   2   3  22      474.72      555.13    239.44 o 
   3   3  22       13.09      122.07    251.33 o 
   4   3  22      364.61      498.25    292.00 o 
   5   3  22        0.87     -132.74    456.59 o 
   6   3  22      121.00     -306.16    465.49 o 
   7   3  22       14.61     -156.33    527.13 o 
   8   3  22       59.73     -353.92    457.86 o 
 -21   4  22       98.34      182.96    175.03 o 
 -20   4  22        3.91      145.08    154.67 o 
 -19   4  22       19.18      193.04    178.59 o 
 -18   4  22      263.87      529.29    187.13 o 
 -17   4  22     2758.68     2829.65    334.05 o 
 -16   4  22      398.37      603.23    192.94 o 
 -15   4  22       41.02       -1.66    171.71 o 
 -14   4  22       46.53      299.31    227.12 o 
 -13   4  22     1683.67      971.06    340.30 o 
 -12   4  22        3.72       99.82    173.29 o 
 -11   4  22        0.12      -51.71    207.36 o 
 -10   4  22       38.34      -61.89    301.57 o 
  -9   4  22      823.40      585.70    421.39 o 
  -8   4  22       40.19      273.19    180.36 o 
  -7   4  22        6.38       -4.00    171.83 o 
  -6   4  22        6.66      148.88    176.06 o 
  -5   4  22      762.29      608.51    169.58 o 
  -4   4  22      168.31       18.50    157.66 o 
  -3   4  22       27.00      169.92    233.61 o 
  -2   4  22        8.99      354.09    249.02 o 
  -1   4  22      532.25      695.38    258.48 o 
   0   4  22        1.96      345.25    253.06 o 
   1   4  22      236.49      272.78    244.03 o 
   2   4  22       14.90      120.79    251.81 o 
   3   4  22       99.88       30.01    226.36 o 
   4   4  22      223.93     -139.97    350.78 o 
   5   4  22       38.52     -229.57    248.02 o 
 -14   5  22      114.79       83.27    369.06 o 
 -13   5  22      226.81      191.66    388.90 o 
 -12   5  22      210.30      -34.73    517.60 o 
 -11   5  22       11.27     -135.81    320.94 o 
 -10   5  22       15.82       91.78    290.19 o 
  -9   5  22      134.36      322.47    198.47 o 
  -8   5  22      455.69      620.65    217.28 o 
  -7   5  22        7.08      335.12    211.65 o 
  -6   5  22       43.73       16.65    274.44 o 
  -5   5  22        5.99       48.34    371.75 o 
  -4   5  22      218.05      244.25    254.13 o 
  -3   5  22       10.38      -54.31    247.46 o 
  -2   5  22      207.89      440.78    277.93 o 
 -28   1  23        0.30      -15.62    172.80 o 
 -27   1  23       44.81      173.94    174.73 o 
 -26   1  23       51.18      147.70    167.59 o 
 -25   1  23       20.10      129.24    155.04 o 
 -24   1  23       71.39      486.41    144.21 o 
 -23   1  23      593.75      560.00    141.63 o 
 -22   1  23       10.69      164.53    133.94 o 
 -21   1  23     2710.75     2581.35    205.53 o 
 -20   1  23      303.91      502.74    137.15 o 
 -19   1  23     1138.83     1294.48    163.81 o 
 -18   1  23      409.51      990.77    185.87 o 
 -17   1  23      227.23      223.73    144.57 o 
 -16   1  23      300.78      724.55    161.98 o 
 -15   1  23       38.99      162.87    175.07 o 
 -14   1  23       26.20      194.14    166.70 o 
 -13   1  23      165.77      160.38    107.18 o 
 -12   1  23     2261.73     2738.94    272.35 o 
 -11   1  23       65.82      225.67    216.70 o 
 -10   1  23     1376.57     1876.87    340.30 o 
  -9   1  23      765.79      435.57    270.40 o 
  -8   1  23       92.79       68.91    200.77 o 
  -7   1  23        1.26       40.63    161.03 o 
  -6   1  23      114.61      153.89    172.77 o 
  -5   1  23      114.38       32.84    188.23 o 
  -4   1  23     1430.13     1298.45    324.17 o 
  -3   1  23      226.56      211.83    329.02 o 
  -2   1  23       31.64      -48.42    256.46 o 
  -1   1  23      640.12      505.00    197.17 o 
   0   1  23       61.52      498.55    267.88 o 
   1   1  23       24.58       42.16    205.05 o 
   2   1  23      142.06      -24.42    198.95 o 
   3   1  23       39.35     -276.23    463.90 o 
   4   1  23        0.09     -334.38    628.17 o 
   5   1  23       93.65     -275.28    549.05 o 
   6   1  23       50.17     -341.13    230.06 o 
   7   1  23        3.68     -211.53    277.31 o 
   8   1  23       20.05     -179.87    272.82 o 
   9   1  23       57.32      255.19    281.48 o 
  10   1  23       16.30       53.99    268.72 o 
 -26   2  23     1654.35     1580.35    253.00 o 
 -25   2  23      293.15      147.84    151.06 o 
 -24   2  23     1256.21     1197.76    177.04 o 
 -23   2  23      443.85      599.90    159.34 o 
 -22   2  23        0.91      179.91    144.04 o 
 -21   2  23      659.52      799.50    151.21 o 
 -20   2  23      132.80      152.12    135.90 o 
 -19   2  23       58.64      113.91    128.05 o 
 -18   2  23     1152.31     1173.07    237.67 o 
 -17   2  23      281.63      392.49    153.56 o 
 -16   2  23      356.88      794.15    175.68 o 
 -15   2  23     1670.29     2072.13    237.68 o 
 -14   2  23       20.77      171.41    221.15 o 
 -13   2  23      425.99      414.43    192.76 o 
 -12   2  23     1048.64      841.36    191.63 o 
 -11   2  23       41.59      122.35    161.84 o 
 -10   2  23       13.99      110.82    125.38 o 
  -9   2  23      599.02      632.33    207.46 o 
  -8   2  23      245.58      164.56    133.38 o 
  -7   2  23      795.50      482.40    320.82 o 
  -6   2  23      884.37      687.94    181.69 o 
  -5   2  23       64.17      -71.28    163.14 o 
  -4   2  23     1173.57     1270.24    246.71 o 
  -3   2  23       42.60      -52.40    181.60 o 
  -2   2  23        2.18     -188.59    167.54 o 
  -1   2  23        0.43      174.46    218.32 o 
   0   2  23       57.37      292.44    236.36 o 
   1   2  23        3.02      -90.92    231.84 o 
   2   2  23      494.89      116.07    232.16 o 
   3   2  23        7.47     -212.09    249.74 o 
   4   2  23       29.76     -199.39    265.31 o 
   5   2  23      235.86     -237.86    471.21 o 
   6   2  23       80.02     -422.67    520.77 o 
   7   2  23       47.85     -354.62    558.90 o 
   8   2  23        2.88     -307.86    205.24 o 
   9   2  23       56.75     -728.26    485.50 o 
 -24   3  23       64.32     -183.30    271.03 o 
 -23   3  23      751.30     1011.12    171.97 o 
 -22   3  23       32.32      180.26    162.08 o 
 -21   3  23     1506.68     1435.28    225.94 o 
 -20   3  23      129.24      150.51    160.13 o 
 -19   3  23      425.74      417.24    194.49 o 
 -18   3  23      363.28      542.99    246.57 o 
 -17   3  23       91.43      334.02    162.60 o 
 -16   3  23      345.36      553.68    166.65 o 
 -15   3  23       15.28      154.91    164.10 o 
 -14   3  23        0.04      164.53    160.68 o 
 -13   3  23      226.55      260.94    165.27 o 
 -12   3  23      898.86      918.02    176.49 o 
 -11   3  23      193.97      107.00    142.99 o 
 -10   3  23      911.13      822.17    183.15 o 
  -9   3  23      853.95      583.13    333.47 o 
  -8   3  23      149.81      103.37    189.98 o 
  -7   3  23      178.42      266.17    166.56 o 
  -6   3  23       20.38      109.99    166.03 o 
  -5   3  23       13.90      170.43    177.16 o 
  -4   3  23       46.24      -53.76    175.06 o 
  -3   3  23        3.28      -49.89    175.57 o 
  -2   3  23       79.59       43.36    242.22 o 
  -1   3  23       23.24      235.66    236.91 o 
   0   3  23       20.59       13.41    219.03 o 
   1   3  23       92.08       31.52    239.91 o 
   2   3  23        2.83     -150.84    235.38 o 
   3   3  23        2.68     -119.85    367.62 o 
   4   3  23      231.60      305.04    259.20 o 
   5   3  23      106.23      -19.24    437.84 o 
   6   3  23        2.02     -516.79    364.45 o 
   7   3  23       15.87     -436.26    452.14 o 
 -20   4  23       86.30      142.11    155.25 o 
 -19   4  23        0.99      103.98    182.58 o 
 -18   4  23      781.97     1017.06    213.71 o 
 -17   4  23      114.70      162.67    194.87 o 
 -16   4  23      753.52     1221.18    214.93 o 
 -15   4  23        0.65      173.85    183.14 o 
 -14   4  23       25.20      125.46    184.42 o 
 -13   4  23      124.09      191.87    177.95 o 
 -12   4  23       66.83      162.24    233.77 o 
 -11   4  23       82.14      128.89    242.67 o 
 -10   4  23      598.13      463.57    214.42 o 
  -9   4  23       50.25      106.68    177.98 o 
  -8   4  23        4.98      -44.30    252.73 o 
  -7   4  23      251.57      171.27    188.77 o 
  -6   4  23       14.12        7.76    186.69 o 
  -5   4  23      587.06      485.46    201.63 o 
  -4   4  23       12.33       -3.19    252.62 o 
  -3   4  23       15.48      -39.61    246.02 o 
  -2   4  23        0.28      228.65    205.78 o 
  -1   4  23       16.28        1.63    249.73 o 
   0   4  23       25.85      -80.76    257.89 o 
   1   4  23        4.21      -48.28    226.37 o 
   2   4  23        3.02     -122.23    264.01 o 
   3   4  23       51.90      -15.51    249.79 o 
 -10   5  23       39.74      106.95    209.31 o 
  -9   5  23        2.39      202.37    217.04 o 
  -8   5  23       14.04       40.63    218.67 o 
 -27   0  24      272.01      580.19    254.83 o 
 -26   0  24     6535.99     4851.23    516.01 o 
 -25   0  24      261.93      508.38    239.57 o 
 -24   0  24       46.38       81.34    222.42 o 
 -23   0  24      304.92       77.53    224.96 o 
 -22   0  24      587.56      748.59    244.66 o 
 -21   0  24      782.89      605.61    241.48 o 
 -20   0  24     4146.79     3672.42    419.41 o 
 -19   0  24      984.45     1279.22    268.81 o 
 -18   0  24     1963.97     1944.56    316.47 o 
 -17   0  24      337.51      559.22    238.94 o 
 -16   0  24     2613.85     3063.63    394.00 o 
 -15   0  24      457.55      737.79    270.71 o 
 -14   0  24     1038.06     1892.45    317.74 o 
 -13   0  24     2712.94     2570.50    383.19 o 
 -12   0  24     1015.51     1343.40    293.59 o 
 -11   0  24       76.84       68.00    266.90 o 
 -10   0  24     5661.79     4944.01    567.48 o 
  -9   0  24     1531.74     1847.97    354.60 o 
  -8   0  24     8212.80     7399.49    748.59 o 
  -7   0  24      198.37     -428.95    285.96 o 
  -6   0  24      892.14      261.18    326.64 o 
  -5   0  24        6.59     -459.45    306.30 o 
  -4   0  24     1978.69     2006.20    447.38 o 
  -3   0  24       19.93     -324.73    236.40 o 
  -2   0  24      272.94      392.72    237.03 o 
  -1   0  24       82.62      273.89    359.04 o 
   0   0  24     1589.36     2646.13    497.58 o 
   1   0  24       61.34      156.96    337.44 o 
   2   0  24      619.47     1259.52    418.78 o 
   3   0  24       61.32     -352.27    254.18 o 
   4   0  24      343.89      260.55    447.38 o 
   5   0  24      340.72       87.70    418.78 o 
   6   0  24       19.19     -108.67    420.69 o 
   7   0  24        1.61     -207.17    411.79 o 
   8   0  24       17.86     -408.61    395.90 o 
   9   0  24       18.89      280.25    435.30 o 
 -27   1  24       33.72       65.09    177.04 o 
 -26   1  24        8.23      244.58    175.40 o 
 -25   1  24      388.23      653.32    171.93 o 
 -24   1  24      548.34      807.22    184.89 o 
 -23   1  24     5842.30     4289.97    368.89 o 
 -22   1  24      464.86      680.58    166.94 o 
 -21   1  24     1382.50     1086.28    187.73 o 
 -20   1  24       53.26      254.92    140.55 o 
 -19   1  24      446.82      194.56    141.38 o 
 -18   1  24      322.15      497.51    145.11 o 
 -17   1  24      538.44      832.42    168.04 o 
 -16   1  24      403.58      727.91    179.33 o 
 -15   1  24     3979.61     3723.69    323.08 o 
 -14   1  24     1287.53      581.13    688.54 o 
 -13   1  24      453.34      369.60    184.16 o 
 -12   1  24       63.38       58.10    188.28 o 
 -11   1  24     9081.19     7985.85    911.91 o 
 -10   1  24     2564.96     1890.57   1424.42 o 
  -9   1  24       27.90       37.72    190.38 o 
  -8   1  24      626.90      564.86    197.11 o 
  -7   1  24     1613.68     1188.26    226.99 o 
  -6   1  24       19.91      367.25    197.88 o 
  -5   1  24      178.54     -132.33    240.21 o 
  -4   1  24      236.39     -288.40    404.80 o 
  -3   1  24     2933.13     3046.74    420.53 o 
  -2   1  24       14.88      -87.29    207.65 o 
  -1   1  24      123.43      -45.10    224.67 o 
   0   1  24       91.14      -82.99    249.93 o 
   1   1  24      429.06       55.22    195.50 o 
   2   1  24      156.66     -187.37    254.48 o 
   3   1  24        1.06        5.72    306.30 o 
   4   1  24        2.50     -370.35    246.90 o 
   5   1  24       36.49     -425.79    446.10 o 
   6   1  24        1.17     -505.20    463.26 o 
   7   1  24        0.90     -313.93    484.23 o 
   8   1  24      105.72      -15.25    486.78 o 
   9   1  24       50.95      -83.88    456.27 o 
 -26   2  24     3005.21     2858.13    293.48 o 
 -25   2  24       93.82      159.93    152.90 o 
 -24   2  24      857.66      844.59    171.07 o 
 -23   2  24       15.28      152.18    154.91 o 
 -22   2  24        0.79      103.04    146.91 o 
 -21   2  24      555.95      493.24    150.02 o 
 -20   2  24     1128.35     1278.49    202.93 o 
 -19   2  24      456.78     1223.24    444.84 o 
 -18   2  24     2081.93     2339.42    250.26 o 
 -17   2  24       57.85      241.29    176.66 o 
 -16   2  24        2.66      225.01    186.03 o 
 -15   2  24      302.72      304.91    196.43 o 
 -14   2  24      381.24      599.35    181.29 o 
 -13   2  24     1031.83     1398.29    237.34 o 
 -12   2  24      677.74      787.88    215.83 o 
 -11   2  24        7.35      111.11    203.35 o 
 -10   2  24     1878.41     1483.09    576.38 o 
  -9   2  24       68.09      -30.15    157.43 o 
  -8   2  24      865.95     1131.51    188.06 o 
  -7   2  24      271.93      370.80    176.77 o 
  -6   2  24        5.24      -97.88    159.64 o 
  -5   2  24     1083.33      731.84    223.27 o 
  -4   2  24      510.19      366.26    226.38 o 
  -3   2  24        3.09      -84.51    221.94 o 
  -2   2  24      600.45      354.39    273.31 o 
  -1   2  24       14.70     -356.85    318.82 o 
   0   2  24       54.99       -5.06    369.85 o 
   1   2  24      467.11      234.50    250.44 o 
   2   2  24      333.57      121.73    252.95 o 
   3   2  24      423.24     -215.79    275.48 o 
   4   2  24        1.43     -462.31    308.21 o 
   5   2  24      120.59     -267.60    661.53 o 
   6   2  24        1.10     -341.42    227.61 o 
   7   2  24       14.90     -317.94    606.25 o 
 -23   3  24      677.50      586.13    155.72 o 
 -22   3  24     1137.15     1209.18    192.19 o 
 -21   3  24     2161.32     2233.59    305.88 o 
 -20   3  24      592.33      646.23    177.73 o 
 -19   3  24      781.78     1147.31    325.05 o 
 -18   3  24      315.37      740.55    218.18 o 
 -17   3  24       21.20      201.89    207.99 o 
 -16   3  24      825.42      732.24    211.43 o 
 -15   3  24     1776.89     1481.76    250.38 o 
 -14   3  24       70.19      256.81    164.59 o 
 -13   3  24     1257.09     1423.59    188.44 o 
 -12   3  24       10.59      159.53    159.98 o 
 -11   3  24       26.20      -75.17    136.10 o 
 -10   3  24      894.51     1038.05    255.46 o 
  -9   3  24      192.21      138.47    171.37 o 
  -8   3  24     1433.49     1002.74    217.35 o 
  -7   3  24      886.28      744.97    189.73 o 
  -6   3  24      192.67      340.33    191.13 o 
  -5   3  24       74.69     -112.99    180.20 o 
  -4   3  24       18.63     -198.85    164.55 o 
  -3   3  24       98.42     -174.68    185.93 o 
  -2   3  24      693.57      682.46    727.62 o 
  -1   3  24        0.22       36.86    244.09 o 
   0   3  24       32.31       -9.24    233.65 o 
   1   3  24       45.08     -147.66    249.80 o 
   2   3  24       60.32     -164.62    249.64 o 
   3   3  24        6.14     -171.99    257.64 o 
   4   3  24        4.73     -249.08    257.93 o 
   5   3  24      206.20     -113.64    340.93 o 
 -19   4  24        1.76      368.76    197.92 o 
 -18   4  24      862.32     1068.44    222.54 o 
 -17   4  24      859.76      817.23    216.26 o 
 -16   4  24      741.18     1012.01    303.23 o 
 -15   4  24      189.21      247.25    198.37 o 
 -14   4  24      212.77      247.97    193.96 o 
 -13   4  24      612.87      550.93    230.22 o 
 -12   4  24      293.70      268.89    237.54 o 
 -11   4  24      104.59      217.54    293.53 o 
 -10   4  24      811.12      631.95    337.10 o 
  -9   4  24      158.89      133.74    191.81 o 
  -8   4  24      225.23      309.06    209.45 o 
  -7   4  24      152.12      253.60    199.97 o 
  -6   4  24       42.57      -56.32    208.55 o 
  -5   4  24     1325.06     1437.50    316.82 o 
  -4   4  24      273.06      430.96    277.52 o 
  -3   4  24      100.71      153.76    267.50 o 
  -2   4  24       26.85       40.13    265.05 o 
  -1   4  24       63.70      186.31    297.40 o 
   0   4  24        5.98      285.91    280.81 o 
   1   4  24      165.48      321.32    262.38 o 
 -26   1  25        7.96       23.61    198.27 o 
 -25   1  25       16.50     -149.81    162.21 o 
 -24   1  25      302.83      536.63    177.49 o 
 -23   1  25      158.72      213.29    162.38 o 
 -22   1  25      175.91      450.52    171.16 o 
 -21   1  25     1156.76     1266.88    202.40 o 
 -20   1  25        0.37      210.59    166.28 o 
 -19   1  25      206.77      656.76    192.98 o 
 -18   1  25       59.44      247.81    170.69 o 
 -17   1  25       71.67      238.93    251.01 o 
 -16   1  25       74.82      268.39    186.40 o 
 -15   1  25      811.28     1139.85    212.74 o 
 -14   1  25      164.41      486.16    199.54 o 
 -13   1  25      352.56      297.29    312.34 o 
 -12   1  25       20.41      347.97    207.18 o 
 -11   1  25      242.20      181.31    151.85 o 
 -10   1  25       90.78      604.49    346.97 o 
  -9   1  25       86.90       -7.59    267.22 o 
  -8   1  25      668.26      250.33    222.49 o 
  -7   1  25       20.37     -298.46    198.97 o 
  -6   1  25       35.37     -264.08    346.33 o 
  -5   1  25      400.95     -217.94    749.86 o 
  -4   1  25      726.91      215.38    559.86 o 
  -3   1  25        4.17      -89.91    470.57 o 
  -2   1  25      290.26      187.02    330.13 o 
  -1   1  25      317.70      265.00    222.00 o 
   0   1  25       20.55     -258.14    207.44 o 
   1   1  25        4.30     -232.77    443.25 o 
   2   1  25        0.05     -324.46    475.34 o 
   3   1  25       39.21     -533.17    465.49 o 
   4   1  25      113.52     -358.31    629.76 o 
   5   1  25      116.44     -340.41    226.94 o 
   6   1  25       20.49     -698.71    465.80 o 
   7   1  25       85.55     -302.49    489.32 o 
 -25   2  25      223.85      164.10    159.48 o 
 -24   2  25     1165.93     1226.84    188.45 o 
 -23   2  25       45.09      182.83    149.51 o 
 -22   2  25      107.82      443.29    156.83 o 
 -21   2  25        0.78       73.72    150.71 o 
 -20   2  25      115.62      133.81    164.70 o 
 -19   2  25      391.36      473.29    193.09 o 
 -18   2  25     1712.50     1687.33    380.97 o 
 -17   2  25       10.69      286.09    188.26 o 
 -16   2  25     1318.19      708.23    619.91 o 
 -15   2  25      538.57      653.50    187.17 o 
 -14   2  25      116.64      294.57    194.90 o 
 -13   2  25       44.83        8.35    187.16 o 
 -12   2  25       63.29      -14.95    332.99 o 
 -11   2  25        0.59      142.79    233.22 o 
 -10   2  25     2730.13     2515.80    755.90 o 
  -9   2  25       82.04     -160.56    574.15 o 
  -8   2  25      365.25     -149.21    253.88 o 
  -7   2  25      602.42      408.44    297.51 o 
  -6   2  25      517.87      424.54    231.43 o 
  -5   2  25      794.38      815.67    368.55 o 
  -4   2  25      982.99      907.50    325.47 o 
  -3   2  25        3.32     -367.66    310.14 o 
  -2   2  25      302.36       54.33    396.70 o 
  -1   2  25        3.04     -283.70    245.48 o 
   0   2  25      367.97      308.01    267.31 o 
   1   2  25      577.77     -103.02    284.69 o 
   2   2  25      666.24      155.49    258.95 o 
   3   2  25      588.54      -36.22    255.18 o 
   4   2  25       27.98     -342.30    249.48 o 
   5   2  25        2.13      -57.19    288.51 o 
   6   2  25        9.50     -624.62    520.77 o 
 -22   3  25      382.71      555.87    171.47 o 
 -21   3  25     1770.00     2171.89    285.90 o 
 -20   3  25       66.50      301.03    168.04 o 
 -19   3  25      134.33      518.83    331.08 o 
 -18   3  25      246.11      373.64    219.52 o 
 -17   3  25      128.57      185.61    220.53 o 
 -16   3  25       36.39      244.15    226.87 o 
 -15   3  25      481.94      439.56    200.58 o 
 -14   3  25      213.55      290.22    516.96 o 
 -13   3  25     2016.76     2485.16    324.32 o 
 -12   3  25       26.71      -49.42    309.87 o 
 -11   3  25        3.31       79.30    164.22 o 
 -10   3  25      529.38      422.83    280.34 o 
  -9   3  25       42.10       99.46    186.92 o 
  -8   3  25      102.88      260.85    181.20 o 
  -7   3  25      133.22       45.71    189.30 o 
  -6   3  25        1.93       68.11    213.11 o 
  -5   3  25      271.11       44.91    204.46 o 
  -4   3  25      120.99     -152.20    345.63 o 
  -3   3  25       10.38      -65.18    259.82 o 
  -2   3  25      438.54      354.11    276.14 o 
  -1   3  25      279.80      120.67    269.37 o 
   0   3  25       21.03     -362.41    256.26 o 
   1   3  25       27.67     -336.33    252.81 o 
   2   3  25       19.11      -56.65    257.95 o 
   3   3  25      270.51     -129.43    270.60 o 
 -17   4  25      735.97      932.14    221.53 o 
 -16   4  25      113.23      496.09    212.51 o 
 -15   4  25        7.23      144.37    256.86 o 
 -14   4  25       36.81      -15.83    303.30 o 
 -13   4  25      198.31      128.18    210.79 o 
 -12   4  25       73.80      119.58    259.70 o 
 -11   4  25        2.61     -144.74    250.85 o 
 -10   4  25      182.84      175.82    207.20 o 
  -9   4  25       14.15     -104.69    197.31 o 
  -8   4  25       36.74     -117.01    272.92 o 
  -7   4  25        0.55      -70.71    205.52 o 
  -6   4  25       31.92     -169.73    235.62 o 
  -5   4  25      431.73      253.81    282.79 o 
  -4   4  25        6.73     -128.51    184.53 o 
  -3   4  25        0.85       20.15    273.38 o 
  -2   4  25        6.66      103.29    280.66 o 
 -26   0  26     1656.62     1220.75    298.04 o 
 -25   0  26      391.80      630.39    258.00 o 
 -24   0  26       39.03      493.13    238.94 o 
 -23   0  26       37.89      -74.99    239.57 o 
 -22   0  26      741.13     1068.24    283.42 o 
 -21   0  26      417.36      592.26    250.38 o 
 -20   0  26     1922.82     1780.61    324.09 o 
 -19   0  26     1335.02     1437.45    309.48 o 
 -18   0  26     2720.17     3003.26    398.44 o 
 -17   0  26      749.71      706.01    283.42 o 
 -16   0  26      129.15      474.07    262.45 o 
 -15   0  26      142.71      167.13    283.42 o 
 -14   0  26      432.32     1193.43    348.24 o 
 -13   0  26     1400.36      941.14    244.02 o 
 -12   0  26      166.43      200.18    306.30 o 
 -11   0  26      402.30      435.94    326.64 o 
 -10   0  26       17.39      -88.97    301.85 o 
  -9   0  26      494.38       71.17    304.39 o 
  -8   0  26      211.12      301.22    312.65 o 
  -7   0  26     1115.86      294.86    329.18 o 
  -6   0  26     2769.98     2093.26    437.21 o 
  -5   0  26      116.40     -518.55    345.70 o 
  -4   0  26        5.43     -520.46    346.97 o 
  -3   0  26        3.17     -446.10    369.21 o 
  -2   0  26       56.31      -80.07    317.10 o 
  -1   0  26        0.56      149.34    373.66 o 
   0   0  26      822.50     2068.48    425.13 o 
   1   0  26      411.83      732.07    402.89 o 
   2   0  26     1277.20     1685.92    412.42 o 
 -25   1  26       12.50       79.43    178.39 o 
 -24   1  26      170.97      286.28    175.02 o 
 -23   1  26     1383.18     1401.59    210.89 o 
 -22   1  26      219.38      448.03    173.90 o 
 -21   1  26      422.59      397.94    176.75 o 
 -20   1  26      200.70      530.72    193.61 o 
 -19   1  26      916.39     1231.32    264.99 o 
 -18   1  26     1059.22     1010.62    236.40 o 
 -17   1  26       76.97      371.75    193.67 o 
 -16   1  26      542.18      820.83    250.06 o 
 -15   1  26      999.78      918.07    164.55 o 
 -14   1  26      362.79      451.14    220.84 o 
 -13   1  26      416.67      517.06    219.71 o 
 -12   1  26        6.49      -51.37    150.06 o 
 -11   1  26      674.26      532.83    318.06 o 
 -10   1  26       96.41      -30.07    411.15 o 
  -9   1  26      157.90     -162.67    174.79 o 
  -8   1  26     2044.38     1527.83    279.13 o 
  -7   1  26      121.71     -396.02    570.98 o 
  -6   1  26        2.53     -570.90    467.71 o 
  -5   1  26       16.43     -345.96    230.64 o 
  -4   1  26      377.47      101.06    601.80 o 
  -3   1  26     1816.00     2072.49    370.02 o 
  -2   1  26      263.02      -84.33    300.57 o 
  -1   1  26       88.86      -82.84    443.56 o 
   0   1  26      213.85       -7.04    271.78 o 
   1   1  26      408.74      675.51    322.82 o 
   2   1  26      199.83     -341.36    280.38 o 
   3   1  26      327.35     -124.68    427.36 o 
   4   1  26       18.73     -400.10    500.44 o 
   5   1  26      445.51      -40.67    531.89 o 
 -24   2  26       28.66      280.63    166.57 o 
 -23   2  26      118.68      377.54    169.79 o 
 -22   2  26     1150.34     1504.75    191.46 o 
 -21   2  26      675.95      869.28    180.64 o 
 -20   2  26       39.25      201.95    165.51 o 
 -19   2  26      177.25      471.41    199.70 o 
 -18   2  26      928.77     1546.09    335.21 o 
 -17   2  26      198.39      261.26    192.37 o 
 -16   2  26        4.30      341.13    216.06 o 
 -15   2  26      151.34      340.62    223.86 o 
 -14   2  26      788.50     1024.45    248.99 o 
 -13   2  26     1661.71     1683.50    282.98 o 
 -12   2  26       35.73      261.38    248.15 o 
 -11   2  26       15.15     -306.36    307.89 o 
 -10   2  26       28.70     -332.15    359.36 o 
  -9   2  26       25.74     -302.87    286.60 o 
  -8   2  26      154.62     -257.17    317.42 o 
  -7   2  26       14.56     -413.66    372.39 o 
  -6   2  26      105.61     -377.40    268.72 o 
  -5   2  26      234.95     -166.33    474.07 o 
  -4   2  26        5.42     -389.60    418.51 o 
  -3   2  26        1.16       66.28    246.00 o 
  -2   2  26       67.94     -334.57    373.63 o 
  -1   2  26       51.09     -103.09    260.11 o 
   0   2  26       23.95       59.71    270.49 o 
   1   2  26       83.97      -45.36    263.91 o 
   2   2  26      180.52     -255.19    271.08 o 
   3   2  26      280.06     -384.36    724.76 o 
   4   2  26      165.99     -480.09    655.81 o 
 -20   3  26      221.06      299.52    199.68 o 
 -19   3  26      612.30      879.58    219.80 o 
 -18   3  26      844.38     1214.62    347.92 o 
 -17   3  26     1071.87      693.89    225.26 o 
 -16   3  26      646.58      793.35    324.09 o 
 -15   3  26       27.98       78.02    317.42 o 
 -14   3  26      461.02      346.08    230.35 o 
 -13   3  26        8.20     -151.95    532.21 o 
 -12   3  26      109.32      112.42    271.03 o 
 -11   3  26      499.01      275.27    372.07 o 
 -10   3  26      479.48      424.76    200.97 o 
  -9   3  26       65.86      -27.87    194.61 o 
  -8   3  26      112.83      102.58    208.28 o 
  -7   3  26       21.80     -384.06    281.84 o 
  -6   3  26      718.93      420.21    220.97 o 
  -5   3  26        1.30     -319.58    332.21 o 
  -4   3  26        2.72     -157.14    229.99 o 
  -3   3  26       64.02      -57.97    278.67 o 
  -2   3  26      261.43      266.49    280.25 o 
  -1   3  26        0.12       44.97    254.38 o 
   0   3  26       10.92     -179.87    280.73 o 
   1   3  26       40.81     -171.37    280.83 o 
 -13   4  26      778.21      696.87    360.89 o 
 -12   4  26      165.78      140.29    247.78 o 
 -11   4  26       49.37      109.79    211.57 o 
 -10   4  26        0.45      156.98    241.15 o 
  -9   4  26      812.67      429.62    336.55 o 
  -8   4  26        0.25      -50.01    217.78 o 
  -7   4  26        9.25     -204.32    220.25 o 
  -6   4  26        0.21       20.99    281.57 o 
 -24   1  27       85.58      316.41    184.82 o 
 -23   1  27       78.67      151.53    181.75 o 
 -22   1  27      225.73      475.45    183.23 o 
 -21   1  27       31.72      289.76    185.24 o 
 -20   1  27       32.91      504.46    196.63 o 
 -19   1  27      276.64      381.81    196.91 o 
 -18   1  27       29.25       25.52    186.70 o 
 -17   1  27      570.53      759.54    224.03 o 
 -16   1  27      355.69      854.62    209.09 o 
 -15   1  27      764.15      648.12    239.89 o 
 -14   1  27      247.37      640.57    353.64 o 
 -13   1  27      253.28      329.71    237.74 o 
 -12   1  27      118.58      -95.87    319.33 o 
 -11   1  27       16.59     -152.41    327.91 o 
 -10   1  27        0.34     -339.85    226.56 o 
  -9   1  27       37.71     -328.14    218.76 o 
  -8   1  27      332.17      264.17    239.23 o 
  -7   1  27       16.05     -305.74    203.83 o 
  -6   1  27       41.89     -351.41    396.86 o 
  -5   1  27      422.53     -302.19    440.07 o 
  -4   1  27       41.30     -323.34    570.66 o 
  -3   1  27        3.95     -128.45    296.52 o 
  -2   1  27       26.74     -215.53    276.65 o 
  -1   1  27       37.38     -445.04    296.70 o 
   0   1  27      152.82       82.61    318.37 o 
   1   1  27       84.74      327.91    353.33 o 
   2   1  27       15.47     -235.13    322.82 o 
   3   1  27       47.32      -26.69    269.44 o 
 -22   2  27     1996.84     2438.12    238.06 o 
 -21   2  27        2.56        3.36    164.88 o 
 -20   2  27      858.35      877.42    189.50 o 
 -19   2  27      968.43      918.81    231.03 o 
 -18   2  27      747.50     1032.81    233.58 o 
 -17   2  27     1099.02      829.42    240.74 o 
 -16   2  27       18.88       25.15    186.59 o 
 -15   2  27      172.82      286.59    237.07 o 
 -14   2  27      611.47      641.27    225.25 o 
 -13   2  27      105.38       65.72    371.44 o 
 -12   2  27       61.97      -94.42    395.90 o 
 -11   2  27      908.96      333.73    245.09 o 
 -10   2  27      197.69        6.68     71.12 o 
  -9   2  27       91.87     -385.78    272.36 o 
  -8   2  27      787.96      160.88    299.90 o 
  -7   2  27       11.77     -298.06    517.28 o 
  -6   2  27        3.03     -644.82    507.75 o 
  -5   2  27       34.65     -407.16    682.50 o 
  -4   2  27        2.85     -745.65    593.54 o 
  -3   2  27      170.94        9.86    356.18 o 
  -2   2  27      155.64       -9.72    275.66 o 
  -1   2  27        4.00        5.84    279.31 o 
   0   2  27      266.97      -96.04    268.34 o 
   1   2  27       45.07     -110.94    328.86 o 
   2   2  27        3.09     -178.61    666.30 o 
 -19   3  27      305.93      536.01    282.79 o 
 -18   3  27        0.69      227.77    242.50 o 
 -17   3  27      918.92     1055.12    278.82 o 
 -16   3  27       11.33      -23.57    239.09 o 
 -15   3  27      100.39      242.31    254.08 o 
 -14   3  27      772.55      399.00    339.03 o 
 -13   3  27      313.91       96.59    276.36 o 
 -12   3  27      399.26     -161.42    675.51 o 
 -11   3  27        8.17     -481.27    502.34 o 
 -10   3  27       27.08     -248.02    251.17 o 
  -9   3  27      127.04     -138.50    254.54 o 
  -8   3  27       41.72     -161.68    286.15 o 
  -7   3  27       23.83     -280.96    201.18 o 
  -6   3  27      221.41     -216.51    283.88 o 
  -5   3  27      590.67      639.54    404.80 o 
  -4   3  27       10.24      -45.64    288.14 o 
  -3   3  27       23.60     -112.91    283.60 o 
  -2   3  27       10.01      -63.19    273.61 o 
 -23   0  28      994.07     1270.95    322.82 o 
 -22   0  28     3144.64     2988.01    416.87 o 
 -21   0  28      790.76      705.38    295.50 o 
 -20   0  28      304.59      842.01    254.83 o 
 -19   0  28      634.35      769.56    303.12 o 
 -18   0  28     3400.54     3713.73    480.42 o 
 -17   0  28     1086.61     1461.60    353.96 o 
 -16   0  28      843.40     1404.40    366.03 o 
 -15   0  28      198.34      854.08    327.91 o 
 -14   0  28      820.73      437.84    357.77 o 
 -13   0  28      209.33       11.44    380.65 o 
 -12   0  28     1635.59      550.96    380.65 o 
 -11   0  28      122.29     -379.38    340.62 o 
 -10   0  28     2177.81     1738.03    442.93 o 
  -9   0  28      746.64     -131.54    372.39 o 
  -8   0  28       72.79     -549.05    369.85 o 
  -7   0  28      219.98       44.48    399.72 o 
  -6   0  28      595.79     -175.39    412.42 o 
  -5   0  28       73.42     -356.50    329.81 o 
  -4   0  28     1988.37     2945.44    534.44 o 
  -3   0  28        4.17     -261.82    399.72 o 
  -2   0  28       62.17       66.09    371.12 o 
  -1   0  28        3.05     -309.48    394.63 o 
   0   0  28      204.95      329.81    379.38 o 
   1   0  28       84.58     -338.71    237.03 o 
 -23   1  28      192.65      368.30    195.67 o 
 -22   1  28      714.83     1101.19    217.71 o 
 -21   1  28       72.85      284.19    197.01 o 
 -20   1  28     1082.85     1394.82    238.94 o 
 -19   1  28     1964.45     2013.52    255.21 o 
 -18   1  28      361.60      447.42    223.43 o 
 -17   1  28      254.27      389.66    210.36 o 
 -16   1  28      478.17      657.99    215.10 o 
 -15   1  28     1573.58     2126.37    373.02 o 
 -14   1  28      347.14      637.52    259.45 o 
 -13   1  28        3.86      -15.62    253.74 o 
 -12   1  28       27.12     -322.17    233.58 o 
 -11   1  28      877.50      284.40    250.71 o 
 -10   1  28       97.02     -459.93    306.62 o 
  -9   1  28        5.14     -245.26    163.51 o 
  -8   1  28       15.63     -399.42    369.85 o 
  -7   1  28     3409.98     3267.09    774.96 o 
  -6   1  28      840.81      570.83    400.03 o 
  -5   1  28      105.23     -325.54    405.43 o 
  -4   1  28       39.20     -600.09    502.03 o 
  -3   1  28      205.05     -135.57    444.83 o 
  -2   1  28       49.64     -347.81    306.81 o 
  -1   1  28       23.50       92.14    389.55 o 
   0   1  28       23.97     -116.93    361.59 o 
   1   1  28      846.96     1263.96    364.76 o 
 -20   2  28      136.49      146.72    212.94 o 
 -19   2  28      251.65      335.40    223.57 o 
 -18   2  28       90.98      346.75    231.29 o 
 -17   2  28      864.80     1003.47    252.92 o 
 -16   2  28      182.55      241.94    236.82 o 
 -15   2  28      736.89      796.51    246.49 o 
 -14   2  28      730.67      258.79    257.45 o 
 -13   2  28        0.85     -116.13    243.32 o 
 -12   2  28       85.28      -56.46    244.91 o 
 -11   2  28      366.42      183.35    244.55 o 
 -10   2  28     1028.95      808.29    247.24 o 
  -9   2  28      485.67      148.19    300.06 o 
  -8   2  28       17.60     -354.96    394.00 o 
  -7   2  28       44.52     -295.29    446.74 o 
  -6   2  28      167.84     -463.01    404.48 o 
  -5   2  28       50.67     -439.57    587.82 o 
  -4   2  28      715.58      275.91    584.96 o 
  -3   2  28        5.21       57.83    375.57 o 
  -2   2  28        5.12      101.68    369.85 o 
  -1   2  28      229.18      312.65    379.38 o 
 -16   3  28       56.76      199.49    272.95 o 
 -15   3  28        9.50      -75.08    416.87 o 
 -14   3  28      576.53      419.32    265.83 o 
 -13   3  28        0.34     -457.38    584.00 o 
 -12   3  28      461.08        4.83    304.86 o 
 -11   3  28      317.74      176.84    301.25 o 
 -10   3  28        3.69     -192.87    287.84 o 
  -9   3  28       87.94     -327.74    306.24 o 
  -8   3  28        3.62     -353.26    302.73 o 
  -7   3  28        1.33     -219.62    301.39 o 
  -6   3  28      428.73      -41.73    827.71 o 
 -21   1  29        1.54      284.16    205.06 o 
 -20   1  29       36.79      306.98    216.23 o 
 -19   1  29      109.30      429.18    235.88 o 
 -18   1  29       17.07      115.82    232.39 o 
 -17   1  29      473.13      690.16    325.05 o 
 -16   1  29       12.94        0.18    214.18 o 
 -15   1  29       88.95       13.38    235.52 o 
 -14   1  29      236.70     -181.83    306.94 o 
 -13   1  29      219.43     -474.70    316.47 o 
 -12   1  29       45.86     -296.80    197.86 o 
 -11   1  29       50.70     -355.26    236.84 o 
 -10   1  29       35.97     -398.16    265.44 o 
  -9   1  29      100.29     -735.88    490.59 o 
  -8   1  29        5.58     -587.34    513.15 o 
  -7   1  29       19.76     -684.54    499.80 o 
  -6   1  29       98.63     -425.76    287.79 o 
  -5   1  29        3.03     -379.88    395.58 o 
  -4   1  29      194.50      -68.51    347.29 o 
  -3   1  29       39.90     -593.62    402.57 o 
  -2   1  29       88.00     -463.28    308.86 o 
  -1   1  29       39.97     1325.61    415.60 o 
 -18   2  29       76.07      412.13    365.40 o 
 -17   2  29      139.26       88.95    248.02 o 
 -16   2  29        8.19      -67.15    221.07 o 
 -15   2  29        9.06      -24.35    302.17 o 
 -14   2  29      501.90      358.90    298.04 o 
 -13   2  29        7.23     -244.43    258.13 o 
 -12   2  29       32.32     -377.47    251.65 o 
 -11   2  29      711.97      371.92    266.87 o 
 -10   2  29      159.23      -83.91    173.60 o 
  -9   2  29        4.05     -411.33    546.19 o 
  -8   2  29      152.85     -761.14    507.43 o 
  -7   2  29        5.37     -672.97    448.65 o 
  -6   2  29      220.90     -388.19    580.19 o 
  -5   2  29        2.61     -514.92    343.28 o 
  -4   2  29       75.72     -151.24    449.92 o 
 -19   0  30       78.30       29.23    315.83 o 
 -18   0  30      577.02      877.59    357.14 o 
 -17   0  30      288.78      328.54    327.27 o 
 -16   0  30      513.60      493.13    348.88 o 
 -15   0  30      231.41     -291.05    364.13 o 
 -14   0  30      287.69     -151.24    401.62 o 
 -13   0  30       30.32     -320.92    425.13 o 
 -12   0  30      324.99     -658.67    439.11 o 
 -11   0  30       19.02     -589.09    392.72 o 
 -10   0  30      524.57     -161.41    418.14 o 
  -9   0  30      413.82     -604.34    402.89 o 
  -8   0  30      215.57     -129.64    281.52 o 
  -7   0  30       42.14     -494.40    366.03 o 
  -6   0  30       41.20     -624.36    416.24 o 
  -5   0  30        2.16     -592.90    425.77 o 
  -4   0  30      116.74      915.09    436.57 o 
  -3   0  30       37.88      145.52    426.41 o 
 -18   1  30        8.91      116.46    226.14 o 
 -17   1  30       17.64      -42.44    248.35 o 
 -16   1  30       79.85      -15.64    252.96 o 
 -15   1  30     1276.10     1796.76    305.24 o 
 -14   1  30      353.72      216.65    256.73 o 
 -13   1  30       63.30     -424.68    331.72 o 
 -12   1  30       28.64     -454.16    307.57 o 
 -11   1  30      535.38     -404.13    294.97 o 
 -10   1  30        0.37     -442.87    295.25 o 
  -9   1  30       15.32     -692.06    524.90 o 
  -8   1  30        0.59     -432.28    288.19 o 
  -7   1  30      381.89      -12.00    376.52 o 
  -6   1  30       34.91     -225.48    322.78 o 
  -5   1  30      102.19     -246.06    319.07 o 
  -4   1  30       86.68     -281.60    320.60 o 
 -14   2  30      238.56       -5.78    473.11 o 
 -13   2  30      157.61     -197.01    258.31 o 
 -12   2  30        1.95     -395.65    263.77 o 
 -11   2  30       72.28     -354.12    236.08 o 
 -10   2  30      705.17      359.49    268.18 o 
  -9   2  30      570.99     -317.74    666.62 o 
 -12   1  31      150.19     -462.81    308.54 o 
 -11   1  31       42.63     -464.91    309.94 o 
                                                 
